# Supplementary material for: The molecular organization of differentially curved caveolae indicates bendable structural units at the plasma membrane
Source: Nat Commun. 2022 Nov 24;13:7234. doi: 10.1038/s41467-022-34958-3 (PMC9700719; doi:10.1038/s41467-022-34958-3)
Supplement: Supplementary file 8 — Source Data [file 41467_2022_34958_MOESM8_ESM.xlsx]

## Sheet: Fig.1
Fig1 b
														Fig. 1c
Caveolae number (per um2)							Caveolae diameter (nm)							number of stripes		length (nm)
MEF	adipocytes	C2C12	astrocytes	HUVEC	HeLa		MEF	adipocytes	C2C12	astrocytes	HUVEC	HeLa
4.59871	2.70967	3.7532	3.34225	0.77061	2.28685		136.458	97.645	80	73.979	98.73	69.971		4		49.024
3.4118	5.40329	7.42438	2.88945	1.12871	1.89189		99.622	88.317	81	74.676	88.004	97.459		5		42.528
8.1019	16.484	0.95138	8.89354	2.63365	1.88976		108.072	78.326	79	87.195	126.136	82.582		4		48
4.28826	10.2582	1.42148	12.1701	1.41089	1.0559		81.44	71.052	81	80.858	123.794	67.882		5		38.699
6.08694	9.67699	7.9941	0.70212	3.86265	1.58172		118.106	85.532	81	70.917	87.065	79.78		4		59.983
1.63205	9.57484	0.23512	1.87232	1.4046	1.47826		100.98	100.161	98	69.654	114.528	83.208		3		50.937
2.86047	3.91351	0.94765	3.27657	2.79979	2.18905		99.288	68.958	84	89.207	128.556	75.362		4		47.195
	17.2936	0.70536	0.70212	2.5735	0.57971		120.615	79.35	106	89.456	102.206	69.971		7		54.627
4.09156	21.6903	0.94048	4.44677	2.41697	0.59172		71.847	78.532	65	72.566	88.411	69.102		5		56.913
2.52583	17.9039	0.70536	3.27657	2.93374	0.19231		81.922	88.012	87.871	80.146	86.295	77.713		6		50.099
4.67675	11.5686	0.52381	3.97869	2.06707	1.57895		102.644	96.982	111.534	90.769	116.175	98.261		4		51.944
1.85147	29.4028	0	2.0348	2.58301	2.07792		115.279	72.16	103.557	77.804	90.308	91.994		4		15.892
6.20086	19.365	0	0.67924	2.7534	0.78244		91.517	77.237	92.943	81.767	99.816	67.254		3		28.231
1.88929	15.5714	0	0.16981	1.55727	3.80503		91.418	87.659	123.132	75.219	111.113	105.879		3		37.337
2.31981	9.44084	0.38213	0.08491	0.96139	4.23676		94.638	78.326	76.92	75.684	91.774	82.093		6		36.179
0.69932	17.7251	0.76167	1.9981	4.18	3.89058		91.286	85.28	78.913	85.999	96.414	79.933		3		35.079
1.07095	13.8892	2.68586	1.09833	4.51851	3.71728		158.818	58.237	115.636	81.812	86.592	85.571		4		32.838
0	19.0401	2.94061		2.4996	1.25813		78.18	70.824	88.792	55.899	124.703	93.6		5
0.72037	12.0236	3.19175		4.61423	0.67686		100.89	85.154	114.156	88.792	101.348	79.036		3		53.166
0.52603	28.2147	0		1.63421			113.959	80.777	81.131	88.542	124.827	72.359		4		45.207
1.07977	19.9096	0.11464		1.24969			78.758	81.18	101.61	100.291	78.569	78.625		5		35.785
1.31555	14.8729	2.72134					96.223	83.6757	98.5	87.068	109.624	73.866		9		48.982
2.04269							106.72	82.9869	113.6	82.778	87.477	91.782		4		51.863
2.51586							82.986	97.4726	84.349	63.923	88.178	91.994		7		36.121
1.92377							97.473	103.466	80.858	54.391	105.129	76.959		6		24.732
1.71422							111.68	69.4483	84.699	63.255	121.828	98.261		6		22.437
0.63285							96.223	72.8504	87.787	81.812	109.39			3		43.389
							89.139	88.8675	116.274	92.384	115.554	86.533		3		36.316
							81.329	76.2994	69.228	75.219	92.997	86.533		5		27.748
							78.72	73.3892	81.586	76.074	130.774	57.8		3		18.117
							91.053	64.1494	96.227	73.301	94.911	96		4		50.256
							88.08	93.1233	91.418	86.556	115.554	79.164		5		44.464
							123.025	73.3892	96.84	101.537	108.447	84.921		9		35.228
							91.319	84.5391	110.936	84.961	105.421	88.116		4		28.139
							88.321	73.7176	107.275	105.608	102.646	79.164		3		61.525
							76.419	96.0655	97.297	73.074	89.253	92.33		5		27.457
							106.037	83.5318	79.194	55.999	98.028	77.398		3		--
							83.785	84.1455	73.175	77.781	96.36	62.584		3		43.33
							103.7	95.177	96.457	77.016	115.554	93.199		3		71.096
							118.999	101.216	79.287	76.92	90.648	98.838		3		35.006
							95.94	110.466	84.961	73.879	90.648	72		3		48.363
							71.509	95.628	94.989	75.855	102.557	88.508		3		31.933
							80.092	91.09	85.999	94.989	74.628	92.33		5		35.818
							101.13	114.624	62.015	79.287	101.573	66.856		4		78.974
							102.053	92.598	84.349	76.631	91.973	112.979		5		40.112
							84.54	99.067	90.7	89.794	81.303	69.889		5		29.056
							123	84.329	96.15	119.272	87.535	73.269		4		93.105
							114.674	110.222	99.996	85.156	93.822	101.71		4		43.063
							86.974	81.424	93.577	103.355	88.643	82.861		5		19.176
							83.965	112.54	79.287	85.517	93.328	71.357		5		39.252
							106.493	117.406	83.389	75.093	98.938	78.138		5		55.99
							111.164	95.12	78.044	94.911	90.478	91.704		5		51.621
							95.972	86.314	80.123	70.362	93.438	76.8		4		57.221
							122.433	101.056	80.187	81.078	77.184	48		8		53.075
							74.818	75.6	68.812	89.393	112.537	67.882		7		38.216
							93.512	98.891	90.251	100.585	92.997	75.895				57.927
							106.578	79.333	75.638	87.535	99.558	84.921				50.133
							98.461	85.28	67.986	77.184	105.81	82.582				29.355
							109.822	90.572	66.92	95.611	89.253	66.856				36.105
							96.223	90.26	73.782	100.176	87.991	94.671				87.032
							87.356	110.563	81.709	81.078	99.323	64.577				55.731
							64.149	96.105	70.799	103.355	91.973	71.357				41.237
							99.683	78.189	57.777	112.537	96.904	78.138				36.9
							79.218	75.458	68.513	93.438	89.227	63.134				35.67
							112.193	61.473	80.378		77.685					66.34
							69.579	70.52	68.513		92.764	75.101				51.381
							102.762	82.36	75.434		76.918	78.874				49.2
							103.788	79.873	59.095		88.017	110.563				37.991
							111.245	88.317	79.285		98.492	68.88				51.322
							90.72	83.785	76.18		84.659	81.143				45.51
							143.019	77.965	70.289			97.659				51.381
							141.936	70.596	75.025			80.092				40.664
							114.357	78.48	84.612			81.44				35.818
							113.187	75.511	64.178			76.853				41.892
							84.932	80.51	65.367			35.479		--		49.108
							132.931	71.203	88.875			98.523		4		--
							95.529	72.624	71.664			75.101		4		82.339
							90.219	90.334	70.799			93.35		2		66.348
							104.601	94.282	76.18			76.379		3		44.445
							120.339	79.4	67.379			98.4		2		74.438
							133.838	97.811	78.83			76.537		5		75.689
							140.823	117.441	79.155			79.485		7		63.672
								89.527	86.769			76.537		4		37.143
								86.935				77.792		4		31.214
								83.704				85.924		4		60.006
								74.688				88.697		4		34.212
								104.665				64.149		6		59.889
								72.179				84.073		3		40.471
								69.772				76.379		4		31.538
								78.857				99.622		6		59.646
								69.192				103.788		9		48.766
								80.761				103.437		3		26.17
								72.458				73.8		4		47.447
								74.091				59.245		4		73.694
								62.514				77.01		3		73.586
												89.782		8		26.824
												91.517		4		35.597
												74.939		5		75.816
												68.88		4		39.761
												69.579				29.685
												81.143				36.447
												80.092				77.839
												94.638				59.084
												81.143				65.427
												68.528				40.06
												92.83				66.097
												79.485				62.809
												102.379				77.442
												--				65.543
												82.511				31.423
												84.145				52.37
												68.04				65.485
												73.8				42.595
												70.444				89.756
												68.351				--
												70.957				48.222
												66.192				48.984
												45.36				35.755
												56.097				37.186
												73.141				60.907
												76.853				59.168
																32.82
																45.659
																44.092
																46.998
																17.611
																52.986
																64.823
																51.115
																38.714
																39.208
																41.97
																41.833
																38.102
																34.718
																60.387
																86.701
																25.631
																40.082
																61.328
																59.372
																30.808
																28.794
																30.614
																70.994
																61.359
																62.103
																43.228
																50.944
																53.435
																68.699
																52.846
																18.035
																23.894
																36.274
																61.575
																37.78
																65.397
																26.542
																58.42
																36.046
																41.134
																53.075
																54.797
																56.441
																48.253

## Sheet: Fig. 2
Fig 2d										Fig. 2e										Fig. 2f										Fig. 2g
Height (nm)										effective radius (nm)										effective surface area (nm2)										caveolae number %
MEF			HUVEC			HeLa				MEF			HUVEC			HeLa				MEF			HUVEC			HeLa					low		medium		high
low	medium	high	low	medium	high	low	medium	high		low	medium	high	low	medium	high	low	medium	high		low	medium	high	low	medium	high	low	medium	high			cav number %	SE	cav number %	SE	cav number %	SE
34.32	50.076	88.92	57.72	78	95.16	39.1	65.78	74.98		44.7859	48.5759	52.6465	55.9488	49.4757	40.0708	39.2593	49.0935	39.5135		6301.33	14825.9	34829.6	9834.03	15380.3	20177.4	4842.1	15143.6	19620.1		MEF	17.6701	2.67233	62.2619	1.80641	20.068	2.15238
46.8	59.436	100.932	37.596	65.52	96.72		62.33	91.31		41.3534	39.429	56.4579	66.9317	50.5013	39.429	28.389	40.3554	48.6642		5372.46	9768.11	40055.2	14073.9	16024.5	19536.2	2531.92	10232.5	29759.8		HUVEC	10.9723	1.57239	56.4707	3.43275	32.557	3.06865
49.92	65.832	68.796	57.72	90.48	93.6		78.43	96.6		46.4481	52.3011	51.1766	46.7551	47.4587	37.5583	41.549	31.1904	50.4162		6777.75	17187.1	32911.9	6867.64	14151.8	17726.4	5423.4	6112.56	31941.1		HeLa	11.6745	1.99341	54.6968	3.04204	33.6286	3.60969
37.44	59.28	78	50.076	74.88	112.476		69.69	110.4		57.3421	48.6642	57.5455	59.5412	44.9559	42.1643	43.9366	43.9963	41.3534		10329.9	14879.9	41613.3	11137.4	12698.5	22340.8	6064.62	12162.2	21489.8
60.84	49.92	73.476		74.88	100.152	--	--	--		52.9716	55.9488	56.2548	40.3554	60.5814	33.0608	53.8643	43.9963	43.1481		8815.27	19668.1	39767.6	5116.27	23059.9	13735.3	9114.9	12162.2	23395.5
43.68	65.52	56.316		68.796	112.632		66.93	94.3		67.7039	54.1293	50.1031	57.8183	43.9963	44.4975	47.6242	48.5759	42.0567		14400.5	18409.6	31545.6	10502.2	12162.2	24881.7	7125.33	14825.9	22226.9
40.56	53.196	71.916		--	--		73.83	89.93		66.0639	57.7027	56.3903	52.7415	41.3534	47.7392	48.674	49.2584	43.054		13711.3	20920.5	39959.3	8738.86	10744.9	28639.1	7442.94	15245.4	23293.6
46.8	56.16	89.076		--	--		99.13	90.85		70.4176	55.1028	53.8997	43.1481	43.9583	46.8264	36.7431	47.8041	37.5583		15578	19077.8	36507.6	5848.88	12141.2	27554.5	4241.34	14358.5	17726.4
43.68	68.64	68.64		87.36	93.6			96.83		59.1152	51.3255	53.687	48.6642	54.1909	42.1643	50.5013	47.7392	42.2603		10978.6	16551.9	36219.9	7439.94	18451.5	22340.8	8012.25	14319.6	22442.7
34.32	68.64	68.64		87.516	106.236			124.43		79.8256	53.2991	49.9506	54.9729	45.7707	38.4058	43.1481	43.0928	40.4793		20018.6	17849.3	31353.8	9493.94	13163	18535.4	5848.88	11667.8	20590.9
	54.756			84.24	90.636	--	--	--		67.4851	53.1558	46.9992	48.6642	50.2836	40.4793	45.7707	45.0089	42.0567		14307.6	17753.4	27758.2	7439.94	15886.7	20590.9	6581.49	12728.5	22226.9
				68.64	123.24	55.89	74.06	82.8		62.9895	45.9163	41.6636	70.715	63.2916	36.7431	54.9685	38.1504	40.4793		12464.8	13246.9	21813.4	15709.9	25169.4	16965.3	9492.44	9144.87	20590.9
49.92	74.88	79.716		75.192	112.944	55.43	64.63	71.53		61.9128	56.799	51.3627	46.6121	42.0567	34.4454	44.9559	42.0567	40.4793		12042.3	20270.3	33151.6	6825.69	11113.5	14909.8	6349.27	11113.5	20590.9
62.4	59.436	98.28			121.992	46.23	70.38	89.93		55.9488	62.4382	48.674	53.241	51.4183	38.6039	42.0567	38.4988	38.4988		9834.03	24495.2	29771.8	8905.16	16611.8	18727.2	5556.73	9312.66	18625.3
47.268	68.796	78				64.4	88.55	96.6		61.7006	51.1533	58.678	43.0928	45.8903	43.5003	49.4757	41.2495	41.3534		11959.9	16441	43267.3	5833.9	13231.9	23779.1	7690.14	10691	21489.8
59.124	62.4	74.88				69	87.63	105.8		69.6892	53.1558	48.4383	43.9963	58.5966	39.2593	45.0089	37.5583	48.6642		15257.4	17753.4	29484.1	6081.1	21573.7	19368.4	6364.25	8863.21	29759.8
62.4	70.2	74.88					73.6	111.32		52.3011	43.9963	52.4468	65.0235	63.0425	42.0567	36.2992	41.3534	43.0928		8593.54	12162.2	34565.9	13282.8	24971.6	22226.9	4139.46	10744.9	23335.6
53.82	60.84	88.92				--	--	--		62.5793	50.2836	46.4686	52.9716	45.8903	35.7098	45.0089	40.4793	40.3554		12303	15886.7	27135	8815.27	13231.9	16024.5	6364.25	10295.5	20465.1
	59.436	78.312				55.66	60.03	101.66		54.0411	42.2603	45.1992	45.7707	56.8954	52.7415	50.4162	48.9476	40.4793		9174.83	11221.3	25672.7	6581.49	20339.2	34955.4	7985.28	15053.7	20590.9
	53.04					34.73	92	89.93		81.6566	50.4162	47.6242	56.2209	50.1221	40.243	46.8264	53.3841	43.9963		20947.5	15970.6	28501.3	9929.91	15784.8	20351.2	6888.61	17906.2	24324.4
	74.88					44.16	89.7	110.4		65.1481	55.6668	47.6242	36.7431	46.8264	42.1643	43.9963	45.3046	41.549		13333.8	19470.3	28501.3	4241.34	13777.2	22340.8	6081.1	12896.3	21693.6
	68.64					69.69		78.43		58.3356	45.0089	45.3046	47.8041	50.4162	44.0017	43.9963	39.235	50.1411		10691	12728.5	25792.6	7179.26	15970.6	24330.4	6081.1	9672.22	31593.5
						46.23		92.46		67.0705	67.9289	42.3448	56.799	44.7859	43.1481	46.8264	53.8643	39.235		14132.3	28992.7	22532.6	10135.2	12602.7	23395.5	6888.61	18229.8	19344.4
								92.46		43.0928	47.4587	45.3099	44.0017	62.335	41.2495	57.4792	53.8643	37.7482		5833.9	14151.8	25798.6	6082.59	24414.3	21382	10379.4	18229.8	17906.2
										58.7389	41.3534	45.7707	48.7523	58.7389	45.7707	52.1459	50.1031	41.6636		10839.3	10744.9	26325.9	7466.91	21678.6	26325.9	8542.6	15772.8	21813.4
										58.5966	49.6057	45.3099	64.234	50.2836	42.9598	46.8264	50.1031	50.8401		10786.9	15461.2	25798.6	12962.2	15886.7	23191.8	6888.61	15772.8	32480.5
										67.9289	48.7523	50.4162	63.2916	50.5013	43.0928	47.4587	45.3046	51.1766		14496.3	14933.8	31941.1	12584.7	16024.5	23335.6	7075.89	12896.3	32911.9
										63.3744	41.2495	54.1293	49.6057	51.1533	32.8583	51.3766	58.7267	45.3046		12617.6	10691	36819.2	7730.59	16441	13567.5	8292.4	21669.6	25792.6
										52.7415	48.6642	50.2836	61.511	63.2916	48.5759	51.3255	52.6465	51.3627		8738.86	14879.9	31773.3	11886.5	25169.4	29651.9	8275.93	17414.8	33151.6
										68.3558	48.6642	44.7859	62.335	47.6242	41.3534	44.0017	39.235	43.7844		14679.1	14879.9	25205.3	12207.1	14250.7	21489.8	6082.59	9672.22	24090.7
										59.1152	47.7392	51.3766	60.475	42.0567	43.1481	52.292	37.9247	46.5711		10978.6	14319.6	33169.6	11489.5	11113.5	23395.5	8590.54	9037	27254.8
										77.0935	53.1558	44.7859	60.5814	54.7556	43.9963	49.6489	33.859	51.3627		18671.8	17753.4	25205.3	11530	18838.1	24324.4	7744.07	7203.23	33151.6
										71.152	44.0017	51.3766	61.7006	50.5013	45.7707	47.7392	43.7844	41.549		15904.6	12165.2	33169.6	11959.9	16024.5	26325.9	7159.78	12045.3	21693.6
										63.1558	43.9963	47.8041	53.82	59.6373	29.2331	43.9963	46.5711	35.5089		12530.7	12162.2	28717	9099.92	22346.8	10738.9	6081.1	13627.4	15844.7
										93.3698	47.9932	45.0089	51.3255	55.1028	31.5099	42.2603	47.6242	46.5711		27388.2	14472.4	25457	8275.93	19077.8	12476.8	5610.67	14250.7	27254.8
										73.3174	40.3554	49.6057	32.5081	46.8264	32.1392	40.4793	48.9281	44.0017		16887.4	10232.5	30922.4	3319.96	13777.2	12980.2	5147.73	15041.7	24330.4
										49.6057	42.1643	40.3554	28.7147	26.2416	50.4162	42.9598	58.678	41.2495		7730.59	11170.4	20465.1	2590.35	4326.73	31941.1	5797.94	21633.7	21382
										51.3255	45.0089	53.241	65.673	23.2651	33.9855	29.3227	47.3832	42.1643		8275.93	12728.5	35620.6	13549.5	3400.86	14514.3	2701.21	14106.8	22340.8
										48.6642	47.8041	43.9583	54.1909	29.3309	39.5135	39.429	56.136	39.5135		7439.94	14358.5	24282.4	9225.77	5405.42	19620.1	4884.05	19799.9	19620.1
										48.5759	48.5759	43.0928	72.5129	55.1028	43.0928	40.0708	48.674	36.7237		7412.97	14825.9	23335.6	16518.9	19077.8	23335.6	5044.36	14885.9	16947.4
										64.0555	40.4793	44.7859	43.054	54.0411	41.2495	53.1558	43.9963	39.5135		12890.3	10295.5	25205.3	5823.41	18349.7	21382	8876.69	12162.2	19620.1
										43.1481	48.5759	54.1293	37.571	57.8183	45.9163	41.3534	44.2826	38.6039		5848.88	14825.9	36819.2	4434.6	21004.4	26493.7	5372.46	12321	18727.2
										43.0928	55.1028	46.4481	48.2904	54.1909	47.7392	49.4757	44.9559	40.4793		5833.9	19077.8	27111	7326.08	18451.5	28639.1	7690.14	12698.5	20590.9
										55.3576	42.2603	47.4587	35.8031	49.4757	24.0413	40.4793	38.9544	37.5583		9627.28	11221.3	28303.5	4027.1	15380.3	7263.16	5147.73	9534.39	17726.4
										55.9488	40.4793	45.5984	52.7415	57.7027	23.8421	48.2904	42.1643	36.7237		9834.03	10295.5	26128.2	8738.86	20920.5	7143.31	7326.08	11170.4	16947.4
										47.9932	43.1481	43.9583	36.7237	56.6603	23.6009	40.3554	43.7136	30.3222		7236.19	11697.8	24282.4	4236.84	20171.4	6999.48	5116.27	12006.4	11553.9
										51.3255	43.9963	44.7859	58.5111	56.799	26.6384	41.0641	44.7859	37.571		8275.93	12162.2	25205.3	10755.4	20270.3	8917.14	5297.55	12602.7	17738.4
										43.9583	46.8264	47.6242	47.6242	47.8041	25.7555	49.6057	43.9963	43.9963		6070.61	13777.2	28501.3	7125.33	14358.5	8335.85	7730.59	12162.2	24324.4
										50.1221	49.6489	47.6242	49.6489	50.5013	19.8471	36.7431	47.7392	38.4988		7892.39	15488.1	28501.3	7744.07	16024.5	4949.97	4241.34	14319.6	18625.3
										60.1746	43.8606	40.3554	65.1481	45.5984	23.2651	51.7143	43.9963	43.7136		11375.7	12087.3	20465.1	13333.8	13064.1	6801.72	8401.77	12162.2	24012.8
										52.7415	50.2836	43.1481	42.9598	50.5013	22.0766	42.0567	52.7415	39.5135		8738.86	15886.7	23395.5	5797.94	16024.5	6124.55	5556.73	17477.7	19620.1
										52.1459	44.0017	52.292	44.9559	47.9932	20.5321	46.7551	42.1643	39.5135		8542.6	12165.2	34362.2	6349.27	14472.4	5297.55	6867.64	11170.4	19620.1
										46.7551	44.9559	47.4587	56.8829	42.2603	21.0368	35.8031	34.9471	43.0928		6867.64	12698.5	28303.5	10165.1	11221.3	5561.23	4027.1	7673.66	23335.6
										40.3554	54.3359	49.0303	51.3766	43.1481	19.919	48.6642	33.9855	39.429		5116.27	18550.4	30209.2	8292.4	11697.8	4985.93	7439.94	7257.16	19536.2
										40.0708	47.7392	48.6642	36.7431	51.1533	25.9492	34.7006	45.0089	38.4988		5044.36	14319.6	29759.8	4241.34	16441	8461.7	3782.9	12728.5	18625.3
										43.0928	47.7392	50.5013	42.1643	46.2835	22.377	28.389	34.9403	37.5583		5833.9	14319.6	32049	5585.2	13459.6	6292.34	2531.92	7670.66	17726.4
										49.6057	53.2991	41.9147	60.5814	30.6351	23.1521	32.1392	43.0928	43.0928		7730.59	17849.3	22077.1	11530	5896.82	6735.8	3245.05	11667.8	23335.6
										54.0411	43.7136	50.2836	49.4757	54.4455	41.9147	38.4988	42.1643	42.9598		9174.83	12006.4	31773.3	7690.14	18625.3	22077.1	4656.33	11170.4	23191.8
										56.0255	49.4757	43.1481	48.4186	48.9281	45.0089	35.8031	36.5414	38.4988		9860.99	15380.3	23395.5	7365.03	15041.7	25457	4027.1	8389.79	18625.3
										50.5013	46.6121	49.6057	45.0089	47.6242	44.9559	53.8643	52.3011	42.9598		8012.25	13651.4	30922.4	6364.25	14250.7	25397.1	9114.9	17187.1	23191.8
										49.6489	51.4183	29.3227	56.0255	43.7844	53.241	48.9281	38.4988	46.8264		7744.07	16611.8	10804.8	9860.99	12045.3	35620.6	7520.84	9312.66	27554.5
										49.4757	54.9685	42.2603	45.0089	40.243	47.8041	50.8401	48.6642	41.3534		7690.14	18984.9	22442.7	6364.25	10175.6	28717	8120.11	14879.9	21489.8
										46.7551	40.3554	38.4988	45.8903	59.996	47.8041	44.3794	43.9583	39.429		6867.64	10232.5	18625.3	6615.94	22616.5	28717	6187.47	12141.2	19536.2
										56.5128	44.7859	46.8264	51.3766	46.2835	49.0303	56.2548	36.5414	42.2603		10033.3	12602.7	27554.5	8292.4	13459.6	30209.2	9941.9	8389.79	22442.7
										56.8954	54.1293	46.8264	59.6373	52.4468	45.9163	53.8643	42.9598	41.2495		10169.6	18409.6	27554.5	11173.4	17283	26493.7	9114.9	11595.9	21382
										54.9685	46.1494	51.3766	43.8606	55.8122	51.3766	40.3377	42.2603	47.7392		9492.44	13381.7	33169.6	6043.64	19572.2	33169.6	5111.78	11221.3	28639.1
										52.9716	45.9163	39.5135	54.9685	52.6465	43.9583	47.7442	43.9583	36.7237		8815.27	13246.9	19620.1	9492.44	17414.8	24282.4	7161.28	12141.2	16947.4
										38.4058	44.7859	43.5003		42.882	50.4162	50.1031	43.9963	37.5583		4633.86	12602.7	23779.1		11553.9	31941.1	7886.4	12162.2	17726.4
										38.6039	42.0567	40.053		55.435	49.4757	47.7442	41.3534	38.4988		4681.8	11113.5	20159.5		19308.5	30760.6	7161.28	10744.9	18625.3
										34.9471	51.9535	32.0054		48.0429	49.6489	62.335	49.6489	36.5414		3836.83	16959.4	12872.3		14502.3	30976.3	12207.1	15488.1	16779.6
										63.3744	45.8903	37.5583		50.8401	54.7556	47.7442	35.8031	38.4988		12617.6	13231.9	17726.4		16240.2	37676.1	7161.28	8054.19	18625.3
										56.799	43.9583	32.0054		47.6242	42.1643	74.7091	47.7392	35.7098		10135.2	12141.2	12872.3		14250.7	22340.8	17534.7	14319.6	16024.5
										42.1643	44.2826	34.9403		44.8604	46.7551	61.005	46.6121	36.7496		5585.2	12321	15341.3		12644.6	27470.6	11691.8	13651.4	16971.3
										53.241	49.6057	35.8031		47.3832	40.3554	51.4183	39.429	32.1392		8905.16	15461.2	16108.4		14106.8	20465.1	8305.89	9768.11	12980.2
										51.3255	49.4757	41.2495		47.7442	32.5594	52.4468	47.4587	37.5583		8275.93	15380.3	21382		14322.6	13321.8	8641.48	14151.8	17726.4
										50.2836	49.6489	50.4162		53.8997	48.6642	50.1031	40.4793	42.2603		7943.33	15488.1	31941.1		18253.8	29759.8	7886.4	10295.5	22442.7
										50.5013	53.1558	50.2836		45.3046	45.5984		42.1643	42.2603		8012.25	17753.4	31773.3		12896.3	26128.2		11170.4	22442.7
										47.4587	44.9559	43.1481		42.882	52.1459		45.7707	46.7551		7075.89	12698.5	23395.5		11553.9	34170.4		13163	27470.6
										54.1293	49.6057	43.1481		46.4686	45.8903		41.2495	43.1481		9204.79	15461.2	23395.5		13567.5	26463.8		10691	23395.5
										59.6373	50.1221	38.4058		44.0017	57.4792		45.8903	40.4793		11173.4	15784.8	18535.4		12165.2	41517.5		13231.9	20590.9
										48.4186	47.8041	43.9963		53.3841	40.0708		51.3766	36.7431		7365.03	14358.5	24324.4		17906.2	20177.4		16584.8	16965.3
										45.0089	49.2584	41.3534		59.6772	65.1407		59.7092	38.4058		6364.25	15245.4	21489.8		22376.8	53323.1		22400.7	18535.4
										46.8926	47.6242	47.7392		39.235	53.241		52.036	41.2495		6908.09	14250.7	28639.1		9672.22	35620.6		17013.3	21382
										49.4757	53.241	34.7006		45.3046	49.0303		38.4988	43.1481		7690.14	17810.3	15131.6		12896.3	30209.2		9312.66	23395.5
										53.1558	50.5013	42.9598		58.3356	46.4173		53.241	47.7392		8876.69	16024.5	23191.8		21382	27075		17810.3	28639.1
										42.9598	52.292	41.2495		58.678	46.6121		45.8903	37.4056		5797.94	17181.1	21382		21633.7	27302.8		13231.9	17582.6
										58.7267	44.0017	39.429		56.136	41.3534		40.243	33.0608		10834.8	12165.2	19536.2		19799.9	21489.8		10175.6	13735.3
										43.9963	47.7392	60.475		43.9366	40.4793		46.8264	37.5583		6081.1	14319.6	45958.1		12129.2	20590.9		13777.2	17726.4
										66.0748	45.8903	59.3246		42.882	43.1481		36.0421	38.6039		13715.8	13231.9	44226.2		11553.9	23395.5		8162.06	18727.2
										45.7707	42.2603	40.4793		39.235	45.8903		37.5583	38.6039		6581.49	11221.3	20590.9		9672.22	26463.8		8863.21	18727.2
										53.2991	54.1909	54.3359		43.7844	48.5759		41.2495	39.5135		8924.63	18451.5	37100.8		12045.3	29651.9		10691	19620.1
										54.1909	50.4162	36.5414		50.1031	43.1481		43.7136	39.1863		9225.77	15970.6	16779.6		15772.8	23395.5		12006.4	19296.5
										43.1481	51.4183	43.0928		50.1411	50.4162		34.9403	35.2122		5848.88	16611.8	23335.6		15796.8	31941.1		7670.66	15581
										45.8903	46.8264	47.6242		56.2548	37.571		38.4988	39.1376		6615.94	13777.2	28501.3		19883.8	17738.4		9312.66	19248.6
										62.335	51.3766	36.5414		50.1411	41.3534		40.5146	41.549		12207.1	16584.8	16779.6		15796.8	21489.8		10313.4	21693.6
										60.475	54.1909	53.241		55.0725	45.8903		34.9471	37.7482		11489.5	18451.5	35620.6		19056.8	26463.8		7673.66	17906.2
										54.1293	57.8595			46.9992	43.1481		39.5135	36.3845		9204.79	21034.4			13879.1	23395.5		9810.06	16635.7
										42.017	63.3744			53.8997	46.7551		38.4988	45.1992		5546.25	25235.3			18253.8	27470.6		9312.66	25672.7
										49.6057	46.8264			45.9734	48.6642		39.429	24.3566		7730.59	13777.2			13279.8	29759.8		9768.11	7454.92
										67.9745	36.5414			48.9281	48.6642		45.8903	39.235		14515.8	8389.79			15041.7	29759.8		13231.9	19344.4
											48.2904			51.1766	47.7392		38.1504	47.6242			14652.2			16456	28639.1		9144.87	28501.3
											41.3534			51.4183	48.6642		36.7431	40.3377			10744.9			16611.8	29759.8		8482.67	20447.1
											39.429			46.8264	37.5583		34.1465	40.3377			9768.11			13777.2	17726.4		7326.08	20447.1
											60.5814			49.6057	43.1481		39.5135	40.3377			23059.9			15461.2	23395.5		9810.06	20447.1
											45.0089			57.8595	39.1863		36.7431	36.3845			12728.5			21034.4	19296.5		8482.67	16635.7
											58.3356			38.1504	45.682		36.7431	40.3377			21382			9144.87	26224.1		8482.67	20447.1
											51.3255			40.3554	25.579		43.0928	39.235			16551.9			10232.5	8221.99		11667.8	19344.4
											54.1909			40.243	29.9423		42.1643	40.243			18451.5			10175.6	11266.3		11170.4	20351.2
											53.241				43.9366		40.3554	40.3377			17810.3				24258.5		10232.5	20447.1
											52.7415				48.3595		29.2331	42.659			17477.7				29388.2		5369.46	22868.2
											35.8031				43.9149		36.7237	46.5711			8054.19				24234.5		8473.68	27254.8
											60.6168				30.2119		33.0825	45.3046			23086.9				11470		6876.63	25792.6
											42.9598				46.4686		48.6642	48.4383			11595.9				27135		14879.9	29484.1
																	43.9583	48.9281									12141.2	30083.4
																	47.8041	53.8643									14358.5	36459.6
																	39.5135	46.4686									9810.06	27135
																	34.9403	51.3627									7670.66	33151.6
																	35.8031	46.2835									8054.19	26919.2
																	37.571	47.6242									8869.2	28501.3
																	41.3534	51.3627									10744.9	33151.6
																	33.8308	42.3448									7191.25	22532.6
																	36.7237	45.9734									8473.68	26559.7
																	35.8031	44.8604									8054.19	25289.2
																	36.7237	44.0017									8473.68	24330.4
																	42.0567	50.1411									11113.5	31593.5
																	40.243	43.7844									10175.6	24090.7
																	44.7859	42.882									12602.7	23107.9
																	54.0411	45.3046									18349.7	25792.6
																	42.1643	46.2835									11170.4	26919.2
																	43.9583	35.3743									12141.2	15724.9
																	41.2495	46.4686									10691	27135
																	40.3554	45.3046									10232.5	25792.6
																	33.6612	43.7844									7119.33	24090.7
																	43.9583										12141.2
																	39.429										9768.11
																	34.9403										7670.66
																	42.2603										11221.3
																	38.4988										9312.66
																	36.7431										8482.67
																	37.571										8869.2
																	41.3534										10744.9
																	33.0608										6867.64
																	39.429										9768.11
																	41.2495										10691
																	36.7237										8473.68
																	37.571										8869.2
																	34.7006										7565.79
																	33.0825										6876.63
																	55.0725										19056.8
																	54.9685										18984.9
																	58.3356										21382
																	54.9685										18984.9
																	47.6242										14250.7
																	50.1031										15772.8
																	56.2548										19883.8
																	47.7442										14322.6
																	50.1031										15772.8
																	56.136										19799.9
																	58.678										21633.7
																	45.4518										12980.2
																	44.8604										12644.6
																	57.5455										20806.7
																	50.1411										15796.8
																	55.435										19308.5
																	50.1031										15772.8
																	64.6189										26236.1
																	46.2835										13459.6
																	50.1031										15772.8
																	53.8997										18253.8
																	57.5455										20806.7
																	52.6465										17414.8
																	52.6465										17414.8
																	52.4468										17283
																	49.8359										15605
																	55.0725										19056.8
																	42.3448										11266.3
																	56.136										19799.9

## Sheet: Fig. 3
Fig. 3d				Fig. 3g						Fig. 3i	Fluorescence intensity profile
					Caveolin1 spots %
	normalized FI (AU)										Caveolin1		Caveolin2		Cavin1		Cavin2		Cavin3		EHD2		Pacsin2		Dyn2-K44A		EHBP1
Distance (um)	Cavin1-EGFP-Atto647N	Cav1-Rb-Alexa598			positive	SE	negative	SE			normalized FI(au)	SE	normalized FI(au)	SE	normalized FI(au)	SE	normalized FI(au)	SE	normalized FI(au)	SE	normalized FI(au)	SE	normalized FI(au)	SE	normalized FI(au)	SE	normalized FI(au)	SE
0	0.14349	0.28647		Pacsin2	43.2366	6.06317	56.7634	6.06317		Pixel1	1	0	0.4837	0.05257	0.54642	0.04176	0.40182	0.05119	0.43194	0.04063	0.35712	0.03911	0.41238	0.04904	0.04472	0.01148	0.06883	0.16401
0.01893	0.03309	0.09131		EHD2	67.6938	4.80426	32.3062	4.80426		Pixel2	0.40619	0.01221	0.71363	0.03881	0.68497	0.02963	0.62333	0.04077	0.64676	0.02985	0.55862	0.03112	0.52514	0.03836	0.03322	0.00477	0.06309	0.09
0.03786	0.14399	0.04996		EHBP1	23.3848	2.62406	76.6152	2.62406		Pixel3	0.28846	0.00863	0.5611	0.03571	0.54864	0.02796	0.51077	0.03571	0.54937	0.02794	0.47425	0.02926	0.53745	0.03515	0.03691	0.00489	0.05276	0.07045
0.05679	0.02158	0.22704		Cavin1	89.3395	2.76511	10.6605	2.76511		Pixel4	0.13893	0.0052	0.3619	0.03292	0.37793	0.02565	0.38548	0.02948	0.43346	0.02517	0.45238	0.02559	0.44836	0.03407	0.03621	0.00403	0.04258	0.04637
0.07572	0.01361	0.12916								Pixel5	0.03378	0.00261	0.17907	0.02816	0.2103	0.02261	0.25099	0.03005	0.27993	0.02317	0.41401	0.02789	0.33147	0.02906	0.03476	0.00329	0.03384	0.03121
0.09465	0.08597	0.09878								Pixel6	0.00395	0.00101	0.15892	0.03315	0.13806	0.01979	0.22666	0.02758	0.22167	0.02265	0.42031	0.03079	0.28087	0.02739	0.03296	0.00328	0.02261	0.02072
0.11358	0.2192	0.18287
0.13251	0.19638	0.19192
0.15144	0.25434	0.4045
0.17037	0.27211	0.53114
0.1893	0.53177	0.64067
0.20823	0.77484	0.78209
0.22716	1	1
0.24609	0.98509	0.83443
0.26502	0.59229	0.66428
0.28395	0.27156	0.33559
0.30288	0.13154	0.18247
0.32181	0.11898	0.09336
0.34074	0.16123	0.0387
0.35967	0.0587	0.0472
0.3786	0.00104	0.13858
0.39753	0.06558	0.07968
0.41646	0.1399	0.06491

## Sheet: Fig. 4
Fig. 4c	Fluorescence profile											Fig. 4g	Fluorescence profile
Low degree of invagination						High degree of invagination						Low degree of invagination								High degree of invagination
distance (nm)	CAveolin2	SE	Caveolin1	SE		distance (nm)	CAveolin2	SE	Caveolin1	SE		distance (nm)	Cavin1	SE	Cavin2	SE	Cavin3	SE		distance (nm)	Cavin1	SE	Cavin2	SE	Cavin3	SE
10	0.74581	0.20847	0.94357	0.06216		10	0.81864	0.2647	0.99027	0.03899		10	0.78738	0.13844	0.98809	0.04147	0.96357	0.08323		10	0.89048	0.14891	0.99625	0.03423	0.9368	0.05826
20	0.73321	0.1787	0.91671	0.05465		20	0.7847	0.17335	0.92759	0.03242		20	0.52773	0.08277	0.8777	0.03154	0.95646	0.061		20	0.83898	0.12737	0.9578	0.02883	0.89674	0.04274
30	0.60455	0.1338	0.76109	0.04422		30	0.68703	0.1397	0.81708	0.03069		30	0.64471	0.08905	0.77974	0.02861	0.76234	0.0503		30	0.69206	0.10808	0.88331	0.0251	0.70034	0.0354
40	0.50642	0.10897	0.5947	0.03836		40	0.67896	0.12755	0.67742	0.0297		40	0.48742	0.07173	0.67007	0.02625	0.57708	0.04387		40	0.55031	0.09014	0.73303	0.02228	0.54102	0.03056
50	0.30589	0.08524	0.44413	0.03412		50	0.59838	0.11933	0.53628	0.02836		50	0.41178	0.07622	0.5192	0.02306	0.48428	0.03906		50	0.41774	0.06868	0.57835	0.02063	0.4108	0.02494
60	0.36966	0.07795	0.34544	0.03199		60	0.52728	0.10757	0.41964	0.02499		60	0.2529	0.05738	0.40029	0.01934	0.3742	0.03068		60	0.32824	0.05642	0.44494	0.01926	0.30753	0.02017
70	0.37461	0.07851	0.27826	0.03125		70	0.61867	0.10075	0.29682	0.02209		70	0.21516	0.04709	0.28898	0.01801	0.29119	0.02801		70	0.26599	0.05642	0.31967	0.01758	0.2345	0.01789
80	0.3485	0.06925	0.22411	0.03027		80	0.36023	0.08761	0.20801	0.01845		80	0.25148	0.06664	0.19293	0.01658	0.22489	0.02971		80	0.21005	0.05149	0.22612	0.01617	0.17122	0.01695
90	0.35788	0.07654	0.18051	0.02793		90	0.35324	0.0867	0.14015	0.01587		90	0.16896	0.05333	0.13134	0.01528	0.16537	0.0319		90	0.19172	0.04775	0.15129	0.01467	0.11884	0.01539
100	0.3111	0.07486	0.11995	0.02611		100	0.27789	0.08903	0.10102	0.01536		100	0.13212	0.04079	0.08482	0.01436	0.13123	0.02713		100	0.13237	0.04226	0.09504	0.01313	0.0819	0.01364
110	0.27642	0.06857	0.08491	0.02491		110	0.25421	0.08827	0.06623	0.01422		110	0.13742	0.0392	0.05378	0.01382	0.10892	0.02563		110	0.08358	0.03545	0.06185	0.01221	0.06482	0.01368
120	0.25294	0.06677	0.06205	0.02422		120	0.19389	0.08074	0.0482	0.01434		120	0.09358	0.03671	0.03704	0.01362	0.08338	0.02619		120	0.0737	0.03702	0.04231	0.01142	0.0445	0.01288
130	0.1882	0.06418	0.04603	0.02263		130	0.19627	0.084	0.04329	0.01462		130	0.07673	0.03191	0.02055	0.01348	0.0733	0.02774		130	0.05294	0.03237	0.02644	0.01023	0.03408	0.01351
140	0.23082	0.06018	0.03562	0.02225		140	0.08554	0.075	0.03507	0.01432		140	0.08525	0.0366	0.01409	0.01372	0.0539	0.02821		140	0.01221	0.02626	0.01728	0.01011	0.0302	0.01323
150	0.24499	0.06608	0.02075	0.02209		150	0.06037	0.07583	0.02232	0.01364		150	0.07254	0.03507	0.01364	0.01436	0.03052	0.02652		150	0.02492	0.02666	0.01254	0.01016	0.01466	0.01266
	--	--					--	--
	--	--					--	--
Fig. 4h	cav number positive for cavin1-3
	in %
low			medium			high
cavin1	cavin2	cavin3	cavin1	cavin2	cavin3	cavin1	cavin2	cavin3
94.4444	90.9091	96	94.7368	87.8788	86.9565	78.7879	81.8182	79.4118
90.3226	96.1539	97.3684	97.6744	90.1409	91.6667	85.7143	92.8571	88.8889
85.7143	100	100	96.6667	97.0588	88	85.1852	88.8889	82.3529
88.8889	80.5556	100	96	89.0244	93.5484	80	87.0968	90.9091
100	75	100	97.1429	93.1818	75	63.1579	64.8649	66.6667
87.5	100	100	92	98.3051	90	70.8333	100	100
100	100	100	97.8723	94.7368	76.4706	80.9524	100	100
100	88.8889	100	100	84.2857	87.5	100	53.3333	100
88.8889	77.1429	100	96	88.764	85.7143	85.2941	80.6452	100
	94.7368	--		96.6667			72.2222

## Sheet: Fig. 5
Fig. 5c	caveolae number			Fig. 5d	Caveolae types					Fig. 5 e	Caveolae number positive for cavin1-3
	per membrane um2				cav number in %						in %
											Cavin1							Cavin2							Cavin3
				CTRL			Strong osm shock				CTRL			Strong osm shock				CTRL			Strong osm shock				CTRL			Strong osm shock
control	strong osm shock			low	medium	high	low	medium	high		low	medium	high	low	medium	high		low	medium	high	low	medium	high		low	medium	high	low	medium	high
5.6	1.8732			35.7143	33.3333	30.9524	29.2308	47.6923	23.0769		73.3333	64.2857	61.5385	100	93.5484	33.3333		100	100	93.9394		75	75		92.3077	96.6102	33.3333	100	100	61.5385
6.30137	2.21477			23.913	43.4783	32.6087	40.9091	36.3636	22.7273		72.7273	80	66.6667	100	100	46.6667		100	99.5146	96.9697	100	100	0		93.75	93.9394	53.8462	100	100	16.6667
2.2905	5.13447			19.5122	46.3415	34.1463	20	56.6667	23.3333		87.5	100	92.8571	97.619	95.7983	97.9592		100	98.6395	100	100	100	83.3333		82.6087	98.2456	55.5556	100	100	0
1.90045	4.21836			28.5714	35.7143	35.7143	21.1765	58.2353	20.5882		91.6667	100	73.3333	100	93.9394	94.2857		100	100	100	100	66.6667	0		98.1818	97.8723	87.5	100	100	61.5385
1.77835	2.41427			37.6812	49.2754	13.0435	32.3864	46.0227	21.5909		96.1538	88.2353	88.8889	100	100	89.4737		100	100	72.2222	100	94.2857	35.7143		100	90.9091	67.7419	100	100	62.5
1.1828	2.34828			31.8182	52.2727	15.9091	26.9663	58.427	14.6067		64.2857	100	71.4286	100	94.2308	84.6154					100	62.5	42.8571		100	100	60	100	84.9057	40
1.07784	2.4424			36.1111	55.5556	8.33333	19.8113	52.8302	27.3585		100	85	33.3333	100	96.4286	75.8621					100	81.4815	40		85.2941	89.2308	59.5238	100	100	66.6667
1.7757	1.86649			29.8246	47.3684	22.807	24.0876	62.0438	13.8686		100	92.5926	76.9231	100	98.8235	57.8947					100	92.8571	66.6667		76.4706	75.3695	60.6557	100	100	74.2857
0.41958	2.0911			20	30	50	23.7624	64.3564	11.8812		100	100	60	100	100	91.6667					100	100	100		88	97.6	86.6667	85.7143	90	63.1579
--	4.21782			--	--	--	23.9437	63.8498	12.2066					96.0784	98.5294	65.3846					100	100	100		100	97.561	97.561	100	98.8095	26.4706
3.00142	2.5			23.2228	61.1374	15.6398	11.811	76.3779	11.811					100	100	80												100	95.1219	73.3333
3.93812	2.32406			14.6429	73.5714	11.7857	16.1972	63.3803	20.4225					100	96.6667	58.6207												100	94.5946	45.4545
3.15934	--			23.0435	63.913	13.0435	--	--	--																			100	100	0
1.01322	0.26667			39.1304	37.6812	23.1884	0	50	50																			100	100	100
1.62349	0.57034			21.2766	59.5745	19.1489	53.3333	33.3333	13.3333
--	1.62252						28.5714	59.1837	12.2449
4.30939	0.53571			16.6667	75.641	7.69231	33.3333	50	16.6667
3.81466	2.85714			18.0791	74.5763	7.34463	17.6471	68.6274	13.7255
2.96367	0.73267			14.8387	73.5484	11.6129	37.8378	43.2432	18.9189
5.23457	1.82203			25.9434	66.5094	7.54717	25.5814	62.7907	11.6279
4.66125	0.69409			24.4186	57.5581	18.0233	37.037	51.8518	11.1111
3.30203	1.01215			15.6398	58.2938	26.0663	48	40	12
2.93866	1.09677			16.5049	63.1068	20.3883	43.1373	47.0588	9.80392
7.3399	--			11.4094	68.1208	20.4698	--	--	--
4.62725	1.54589			13.8889	69.4444	16.6667	31.25	48.4375	20.3125
3.38542	1.30531			15.8974	63.0769	21.0256	33.8983	55.9322	10.1695
	0.61876						35.4839	61.2903	3.22581
	1.38439						28.7234	57.4468	13.8298
	2.08955						44.2857	44.2857	11.4286
	2.35795						24.0964	63.8554	12.0482
	2.73764						34.7222	52.7778	12.5
	8.05556						21.4559	65.1341	13.41
	1.62946						19.1781	54.7945	26.0274
	2.352						19.7279	57.1429	23.1292
	2.39316						33.3333	48.8095	17.8571
	1.74387						25	57.8125	17.1875
	2.36769						36.4706	62.3529	1.17647
	2.67281						44.8276	47.4138	7.75862

## Sheet: Fig. 6
Fig. 6b	Fluorescence profile (au)							Fig. 6f	Fluorescence profile (au)									Fig. 6g	pacsin2 and EHBP1 localization to caveolae
																			cav numbers (in %) stained (=positive) for pacsin2 or EHBP1
								Low degree of invagination
									EHD2		Pacsin2		EHBP1		Caveolin1
distance (nm)	high	SE	medium	SE	low	SE		distance (nm)	FI	SE	FI	SE	FI	SE	FI	SE			Negative	SE	Positive	SE
10	0.64412	0.26015	0.5579	0.41423	0.71968	0.17538		10	0.5579	0.41423	1	0.2568	0.78028	0.17182	0.94357	0.06216		Pacsin2 Low	79.0224	2.70482	20.9776	2.70482
20	0.88639	0.2416	0.78586	0.29776	0.7812	0.20719		20	0.78586	0.29776	0.78978	0.14583	0.70559	0.11633	0.91671	0.05465		Pacsin High	89.6257	3.27646	10.3743	3.27646
30	0.69373	0.17554	0.46874	0.21464	0.78993	0.20885		30	0.46874	0.21464	0.5432	0.1241	0.75525	0.09154	0.76109	0.04422		EHBP1 Low	89.5504	1.24189	10.4496	1.24189
40	0.54296	0.15079	0.38675	0.21506	0.79537	0.16244		40	0.38675	0.21506	0.4481	0.11441	0.7149	0.08669	0.5947	0.03836		EHBP1 High	68.2661	3.641	31.7339	3.641
50	0.5151	0.14764	0.35338	0.20767	0.82523	0.16488		50	0.35338	0.20767	0.56358	0.12283	0.57952	0.08313	0.44413	0.03412
60	0.44685	0.13152	0.32548	0.19095	0.62263	0.11911		60	0.32548	0.19095	0.44901	0.09868	0.53785	0.07927	0.34544	0.03199
70	0.44102	0.15379	0.29038	0.19029	0.61298	0.11651		70	0.29038	0.19029	0.49487	0.09302	0.4828	0.06289	0.27826	0.03125
80	0.44698	0.14421	0.23296	0.15028	0.50163	0.0998		80	0.23296	0.15028	0.45009	0.09174	0.44969	0.06672	0.22411	0.03027
90	0.36879	0.12555	0.14973	0.15184	0.44929	0.09248		90	0.14973	0.15184	0.22717	0.07665	0.36647	0.05016	0.18051	0.02793
100	0.28444	0.12656	0.15345	0.16552	0.42687	0.0849		100	0.15345	0.16552	0.2085	0.0808	0.29296	0.05348	0.11995	0.02611
110	0.16604	0.10667	0.15654	0.16121	0.35936	0.08535		110	0.15654	0.16121	0.30452	0.081	0.23508	0.04734	0.08491	0.02491
120	0.16114	0.0895	0.19173	0.16494	0.35715	0.08318		120	0.19173	0.16494	0.17536	0.07518	0.19089	0.03536	0.06205	0.02422
130	0.12898	0.08421	0.21748	0.17427	0.36279	0.08548		130	0.21748	0.17427	0.21001	0.06738	0.1667	0.04056	0.04603	0.02263
140	0.07581	0.08404	0.18349	0.17092	0.40793	0.09207		140	0.18349	0.17092	0.20834	0.0668	0.10996	0.02918	0.03562	0.02225
150	0.19484	0.10023	0.17696	0.16933	0.38034	0.08439		150	0.17696	0.16933	0.16242	0.06641	0.10247	0.03527	0.02075	0.02209
								High degree of invagination
									EHD2		Pacsin2		EHBP1		Caveolin1
								distance (nm)	FI	SE	FI	SE	FI	SE	FI	SE
								10	0.64412	0.26015	0.78036	0.19481	0.75472	0.14214	0.99027	0.03899
								20	0.88639	0.2416	0.71674	0.13479	0.77268	0.11189	0.92759	0.03242
								30	0.69373	0.17554	0.64776	0.102	0.76532	0.0929	0.81708	0.03069
								40	0.54296	0.15079	0.42528	0.09583	0.70062	0.07967	0.67742	0.0297
								50	0.5151	0.14764	0.34943	0.0908	0.62686	0.07383	0.53628	0.02836
								60	0.44685	0.13152	0.38035	0.11801	0.53418	0.06606	0.41964	0.02499
								70	0.44102	0.15379	0.28503	0.09398	0.44607	0.05753	0.29682	0.02209
								80	0.44698	0.14421	0.28314	0.08939	0.33079	0.04361	0.20801	0.01845
								90	0.36879	0.12555	0.20285	0.07665	0.27794	0.05197	0.14015	0.01587
								100	0.28444	0.12656	0.12972	0.06661	0.23295	0.04752	0.10102	0.01536
								110	0.16604	0.10667	0.12779	0.06034	0.16644	0.02909	0.06623	0.01422
								120	0.16114	0.0895	0.13384	0.05988	0.11558	0.024	0.0482	0.01434
								130	0.12898	0.08421	0.13302	0.0555	0.09183	0.02401	0.04329	0.01462
								140	0.07581	0.08404	0.12837	0.05787	0.10803	0.02546	0.03507	0.01432
								150	0.19484	0.10023	0.13868	0.05941	0.08543	0.02392	0.02232	0.01364

## Sheet: Fig. 7
Fig. 7c	caveolae number					Fig. 7d						Fig. 7e	effective radius (nm)
	per membrane area um2					cav number per membrane area um2
						Low degree of invagination						Low degree of invagination						Medium degree of invagination						High degree of invagination
wt CTRL	EHD2 KO CTRL	Pacsin si	EHBP1 si	triple KO		wt CTRL	EHD2 KO CTRL	Pacsin si	EHBP1 si	triple KO		wt CTRL	EHD2 KO CTRL	Pacsin si	EHBP1 si	triple KO		wt CTRL	EHD2 KO CTRL	Pacsin si	EHBP1 si	triple KO		wt CTRL	EHD2 KO CTRL	Pacsin si	EHBP1 si	triple KO
0.97257	0.65734	4.083	0.37234	0.80402		0.10806	0.0979	1.31191	0.05319	0.0402		69.6892	32.5081	62.335	61.511	52.3011		64.234	39.235	57.5455	52.3011	43.9366		54.9685	35.5089	44.5403	37.4056	37.9247
0.60579	0.46332	1.82432	1.6303	0.2805		0.19315	0.10296	0.52365	0.17972	0.01403		59.9165	30.6351	58.5478	67.7039	39.1376		45.5984	39.4773	48.674	44.0017	35.0221		44.0017	42.9709	34.1953	36.7237	29.2658
0.32949	2.20588	0.49163	0.5791	0.4818		0.01647	1.02941	0.01046	0.16949	0.01071		65.673	49.8359	69.6892	50.5013	37.9247		77.0595	34.3345	47.3832	43.9583	48.9281		51.3255	40.243	34.3345	41.3534	40.3377
0.55825	2.0462	0.1444	0.41854	0.93306		0.19417	0.9901	0.0361	0.07474	0.1217		63.6373	50.8963	70.6408	53.82	47.6242		48.7523	47.3832	53.8997	47.6242	38.9177		69.7986	34.6387	37.7482	43.1481	35.5089
0.60965	0.96977	0.03992	0.37143	0.67708		0.11008	0.26448	0.01996	0.17143	0.10417		64.781	42.3448	64.6189	45.0089	35.3743		62.335	43.5003	51.4183	41.3534	41.549		45.8903	36.0421	37.9247	44.4975	40.3377
0.37137	0.77715	1.35714	0.3873	0.15203		0.13504	0.15918	0.42857	0.13168	0.05068		56.9122	62.335	71.9783	48.6642	61.005		67.7039	40.243	54.9685	43.9583	42.882		49.6057	42.659	48.9281	42.1643	45.3046
0.50584	0.4479	1.28455	0.77969	0.52224		0.24643	0.0943	0.45528	0.13591	0.07737		79.5563	46.9992	63.4571	46.6121	45.1992		64.234	45.3046	59.6772	54.1293	53.8643		47.1815	37.4693	35.5089	40.4793	48.0429
0.77882	0.4931	2.68585	3.63877	0.7033		0.49844	0.09862	0.32374	0.89868	0.08791		70.9641	43.9366	59.9165	55.1028	46.2835		51.4183	39.1376	48.674	55.9488	42.882		58.3356	39.1376	48.674	43.1481	30.6351
0.2381	1.38381	1.58927	0.80485	1.06542		0.03175	0.52219	0.18576	0.14333	0.09346		71.9915	40.3377	63.4571	47.4587	51.3627		60.5814	42.882	56.2548	49.6489	46.4686		56.8954	31.8561	40.3377	42.2603	41.6636
0.69494	0.83789	0.23843	0.43131	0.28916		0.08245	0.27322	0.21038	0.03195	0.04819		51.3627	41.4111	43.9149	54.1909	33.0608		76.3132	52.3011	46.4686	43.9963	36.7237		50.8401	35.5089	46.4481	45.8903	34.1953
0.79419	0.59701	0.15974	0.24096	0.42216		0.11102	0.0995	0.07455	0.01506	0.07916		73.2914	54.7425	63.4571	56.6603	37.7482		52.6465	44.0017	49.8359	45.0089	40.9944		53.241	39.1376	45.1992	45.9163	31.8561
1.57143	0.24295	0.0303	0.87571	0.65789		0.09091	0.00972	0.0303	0.14124	0		48.9281	67.3224	56.9122	53.241	28.1698		54.6029	31.7661	44.5403	45.8903	34.3345		49.2584	45.1992	40.3377	43.9963	36.3845
0.91825	3.06386	0.03901	0.86957	0.73728		0.20157	0.84883	0	0.14493	0.04154		59.6772	42.882	57.5455	56.8829	60.958		55.0725	42.659	55.0725	53.2589	31.8561		62.335	48.4383	43.9366	35.8031	36.6197
--		0.72229	0.37705	1.09705				0.09963	0.09836	0.10549		68.4325	63.6373	61.4722	43.0928	50.1031		48.674	47.7442	62.335	55.8464	39.235		60.4079	53.8643	38.4492	43.9963	41.4111
0.71739		0.31884	1.56057	0.18456				0.23188	0.30801	0		72.1503	51.1766	57.4626	47.7392	79.1235		56.3903	40.243	41.6636	41.3534	43.7844		55.1418	42.3448	45.3046	31.1062	43.7844
1.27376		1.50386		0.6993				0.71979		0		59.996	48.9476	64.8399	49.6489	39.8381		48.674	48.674	42.659	39.5135	37.7482		51.3255	39.235	42.659	41.3534	36.3845
1.52216		0.06502						0.05202				50.1031	62.335	66.0639	62.224	47.3832		54.9685	42.882	52.6465	44.9559	37.9247		49.6057	39.1376	47.7442	38.4988	33.0608
0.53824												80.4741	48.674	68.5439	46.7551	51.4183		48.9476	58.5478	40.243	50.1221	37.7482		54.9685	42.659	43.9366	42.2603	39.1376
0.75501												75.6984	52.3011	64.6189	52.1459	40.5029		45.3046	41.549	47.3832	49.2584	44.0017		58.5966	40.3377	42.882	43.1481	36.7237
0.90164												79.939	58.678	57.9419	42.2603	48.9281		66.0639	43.5003	48.9281	56.799	43.9366		38.1504	39.235	42.882	47.8041	34.3345
1.91117						Medium degree of invagination						56.3903	51.1766	73.8488	62.224	64.781		56.6603	50.1031	39.235	45.0089	42.659		41.2032	45.3046	41.6636	42.1643	24.4348
2.53112						wt CTRL	EHD2 KO CTRL	Pacsin si	EHBP1 si	triple KO		48.9281	63.2615	67.2374	56.799	39.1376		47.6242	61.1455	46.4686	46.7551	40.243		36.5414	44.8604	45.3046	49.2584	29.2658
4.15454						0.64838	0.39161	2.12851	0.14184	0.38191		61.1455	57.2131	61.2312	51.1533	37.9247		45.1992	59.421	57.4626	45.3099	33.859		56.6603	39.235	37.7482	43.9963	23.4387
0.69638						0.22827	0.20592	1.0473	1.01412	0.07013		56.2548	67.0669	50.8401	35.8031	55.0725		54.9685	53.8643	53.8643	54.0411	36.7237		53.241	41.549	36.7237	47.8041	41.549
0.37037						0.16474	0.69328	0.14644	0.22599	0.1606		72.4406	44.8604	61.2234	29.3309	61.1455		56.136	39.235	43.7844	50.1221	47.7442		44.0017	38.9177	29.2658	41.3534	24.9753
0.71795						0.19417	0.46205	0.1083	0.23916	0.28398		70.9641	59.996	67.3083	36.7237	58.678		46.4686	51.1766	45.3046	46.7551	40.243		43.5003	46.2835	40.243	43.0928	29.0367
--						0.38103	0.28967	0.01996	0.10476	0.10417		62.335	52.4468	47.7442	35.8031	44.0017		54.6029	50.1411	51.4183	42.1643	37.7482		34.9403	37.4693	37.4693	48.6642	36.3845
--						0.18231	0.22472	0.5	0.1859	0.06757		66.7819	62.335	57.4626	28.389	65.673		48.9281	52.4468	48.4383	42.2603	35.3743		49.2584	37.9247	33.4908	45.5984	25.9492
--						0.19455	0.16502	0.63415	0.52217	0.32882		62.335	57.2131	52.6465	35.7098	52.6465		48.4383	47.6242	61.005	51.3766	41.549		43.5003	37.9247	45.6089	36.7431	30.9757
--						0.21807	0.19724	1.93046	1.89427	0.28571		70.3295	56.136	65.3965	42.1643	50.1411		82.4412	45.3046	47.6242	56.799	30.4164		58.3356	39.1376	37.4693	42.1643	35.0221
--						0.1746	0.44386	1.14551	0.42999	0.39252		54.9685	75.6984	49.8359	47.7392	44.0017		56.6603	61.2234	58.7267	46.7551	51.3627		53.241	26.9941	39.235	45.6402	39.1376
--						0.43581	0.25501	0.02805	0.23962	0.19277		68.5439	56.2548	75.8494	49.4757	51.4183		48.674	56.136	59.9165	50.4162	36.7237		43.5003	37.9247	41.6636	49.6057	30.4164
--						0.35867	0.17413	0.05325	0.09036	0.15831		69.4836	64.8399	69.785	44.7859	37.9247		62.335	53.687	45.4518	49.6057	35.3743		44.0017	35.5089	34.1953	30.7904	33.0608
--						1.01299	0.07775	0	0.56497	0.13158		67.3083	53.687	80.6517	35.4215	41.4111		55.4866	50.8401	40.3377	56.6603	58.678		34.9403	39.235	44.0017	40.4793	39.235
--						0.44793	1.39046	0.03901	0.57971	0.29076		56.9122	64.8399	56.136	39.5135	39.4773		71.9915	45.1992	44.8604	50.4162	54.9685		45.8903	33.0608	37.9247	46.6121	39.1376
--								0.49813	0.16393	0.10549		76.8984	64.6189	59.6772	47.6242	39.1376		45.3046	48.4383	42.882	49.6057	35.5089		48.7523	37.9247	43.7844	47.7442	42.3448
--								0.05797	0.82136	0.06711		64.781	73.3824	61.1455	48.9281	59.3406		52.9716	42.659	45.3046	50.2836	40.243		50.8401	35.5089	36.6197	36.5414	33.0608
--								0.64267		0.33217		63.6373	59.996	66.0639	47.3832	44.0017		50.1411	37.9247	47.3832	49.6489	36.6197		45.5984	41.549	40.3377	36.7237	31.7661
--								0.013				40.243	69.785	70.8564	40.0053	36.7237		50.1411	39.235	42.882	50.5013	37.9247		58.7267	36.6197	40.243	33.9855	29.3309
--												42.3448	68.5439	56.136	37.9247	59.996		53.241	41.6636	42.659	38.4058	45.3046		56.8954	37.9247	42.659	45.8903	33.0608
--												40.243	56.2548	56.9122	36.7237	35.5089		51.9535	41.6636	46.4686	47.4587	31.7661		53.241	33.0608	45.1992	34.7006	29.3309
												51.3627	53.8643	51.4183	38.4492	64.9428		42.882	43.7844	45.3046	46.8264	45.9734		56.8954	36.6197	39.235	40.3554	34.1953
						High degree of invagination						50.1031	56.136	52.6465	36.6197	46.2835		42.882	48.0429	45.1992	50.4162	52.6465		41.549	42.882	47.6242	30.2119	39.4773
						wt CTRL	EHD2 KO CTRL	Pacsin si	EHBP1 si	triple KO		51.9535	56.3903	61.005	43.5003	40.3377		53.8643	36.0421	43.5003	52.3011	47.7442		41.9147	44.0017	33.0608	32.1392	33.0608
						0.21613	0.16783	0.64257	0.1773	0.38191		56.2548	62.335	46.4481	40.3377	45.3046		45.9734	40.243	39.235	50.8401	48.674		41.5949	35.3743	38.9177	33.9855	33.859
						0.18437	0.15444	0.25338	0.43646	0.19635		50.1411	39.235	54.9685	38.9177	31.7661		56.136	45.3046	44.8604	45.8903	46.4686		41.9147	35.5089	43.9366	29.2658	26.9941
						0.14827	0.48319	0.33473	0.18362	0.31049		43.7844	59.6772	50.1411	37.7482	62.4267		64.6189	44.0017	44.8604	55.1028	31.8561		48.7523	31.8561	39.1376	36.7431	39.235
						0.1699	0.59406	0	0.10463	0.52738		40.243	51.4183	54.7425	38.9177	49.8359		52.4468	33.859	46.4686	50.5013	46.4686		49.2971	34.3345	42.659	30.2119	37.9247
						0.11854	0.41562	0	0.09524	0.46875		59.9165	47.7442	48.9281	33.0608	40.243		49.4323	45.3046	48.4383	34.1953	29.3309		42.882	50.1031	39.235	43.1481	31.7661
						0.05402	0.39326	0.42857	0.06971	0.03378		53.687	50.5013	46.2835	40.3377	42.659		39.4773	58.678	42.659	47.8041	39.235		49.2584	32.8583	37.4693	26.4948	36.7237
						0.06485	0.18859	0.19512	0.1216	0.11605		46.5711	46.2835	43.9366	42.882	44.0017		57.4958	46.4686	43.9366	37.7482	36.7237		38.4988	44.0017	36.6197	30.6351	40.3377
						0.06231	0.19724	0.43165	0.84581	0.32967		34.3345	36.6197	53.8643	36.6197	39.1376		55.0725	46.4686	47.3832	37.5583	45.1992		44.0017	28.1698	47.3832	42.659	29.2658
						0.03175	0.41775	0.258	0.23153	0.57944		55.8122	46.4686	61.1455	43.9366	45.3046		66.0639	44.0017	36.6197	51.3766	36.3845		38.4988	36.3845	35.3743	36.7237	37.9247
						0.17668	0.30965	0	0.15974	0.04819		67.0669	37.9247	57.2131	36.7237	53.8643		47.6242	40.3377	47.7442	41.9147	48.9476		41.549	37.9247	36.6197	28.1698	40.243
						0.32451	0.32338	0.03195	0.13554	0.1847		80.6517	59.3406	59.9165	44.0017	49.8359		50.1411	56.2548	42.882	33.8308	44.0017		34.9403	40.0053	40.3377	40.3377	35.5089
						0.46753	0.15549	0	0.16949	0.52632		44.0017	57.4626	50.1411	45.1992	51.4183		55.0725	43.9366	50.5013	36.5414	41.4111		42.1643	30.6351	37.7482	42.659	39.1376
						0.26876	0.82458	0	0.14493	0.40498		51.3627	51.3627	55.0725	42.882	40.3377		50.1031	44.0017	45.1992	36.5414	48.9281		38.9177	40.3377	40.243	39.1376	30.4164
								0.12453	0.11475	0.88608		53.8997	52.6465	47.7442	39.1376	28.1698		49.8359	48.4383	42.882	42.659	37.7482		40.5029	30.6351	40.0053	42.882	31.7661
								0.02899	0.43121	0.11745		57.2131	46.9992	40.3377	47.7442	29.2658		52.6465	51.3627	48.9476	45.0089	37.7482		34.1953	34.1953	44.0017	45.3046	37.7482
								0.14139		0.36713		73.3434	56.8787	42.882	46.5711	33.0608		48.4383	42.659	41.549	33.9855	40.243		40.3377	29.2658	37.7482	46.4686	35.0221
								0				53.8643	54.7425	37.9247	46.4686	24.4348		57.9419	43.9366	49.8359	33.0825	45.1992		34.3345	34.3345	34.1953	40.243	37.7482
												63.6373	48.0429	52.4468	55.0725	25.4294		48.4383	59.6772	36.7237	42.2603	40.243		32.8583	39.235	41.6636	45.1992	26.8879
												91.4683	43.9366	64.8399	46.9992	34.1953		47.6242	42.3448	46.2835	38.4058	39.1376		40.3377	41.6636	39.235	46.5711	37.9247
												59.9165	53.8643	53.8643	59.996	32.8583		42.882	52.3011	42.882	31.2897	36.3845		41.6636	25.6535	37.9247	44.0017	31.8561
												61.1455	56.3903	42.882	57.4626	26.9941		60.7857	44.8816	59.996	32.8583	43.9366		37.7482	35.5089	31.1904	42.882	33.0608
												59.996	48.9281	67.2374	46.4686	32.8583		47.6242	57.2131	46.5711	45.3046	46.4686		48.9476	49.2584	35.5492	46.2835	23.2343
												62.335	46.9992	57.2131	44.0017	31.9458		61.1455	46.4481	50.1411	37.7482	39.1376		42.659	36.3845	37.5583	43.7844	40.243
												46.4686	50.1411	56.2548	59.3406	40.243		40.5029	48.9476	59.996	46.4686	60.4079		46.4686	33.0608	36.2992	45.1992	56.8954
												42.882	42.659	56.136	56.2548			48.674	53.8997	59.6772	45.9734	34.3345		48.9476	33.0608	40.3554	43.5003	52.5013
												72.2428	41.4111	46.4686	50.5013			56.2548	44.8604	45.1992	40.3377	45.1992		29.0367	29.2658	38.4988	36.7237	45.8903
												64.781	56.3903	53.9704	44.8604			62.4267	50.1031	56.3903	52.4468	56.2209		42.659	36.6197	33.0825	52.6465	45.8903
												80.8761	50.1411	50.1031	54.9685			59.996	47.6242	53.0256	42.882	38.9177		42.882	50.8401	40.243	41.6636	56.6603
												54.7425	50.8401	54.9685	52.3011			51.3627	39.1376	43.9366	42.882	33.859		45.1992	41.4111	41.2495	42.659	43.9583
												58.7267	56.3903	64.8399	53.8997			57.5455	43.9366	48.9476	41.4111	41.6636		55.1418	60.5814	33.6612	45.1992	60.4079
												48.9281	52.3011	61.8434	51.3627			54.9685	46.2835	46.4686	45.4518	45.1992		47.6242	34.4454	27.4148	38.9177	47.6242
												35.5089	52.4468	42.882	57.4958			59.996	45.1992	50.8401	40.243	40.3377		62.0282	29.0367	29.3227	42.882	51.3255
												50.8401	61.8434	54.9685	55.8122			61.2234	50.1031	47.7442	47.7442	35.5089		47.8041	51.4183	28.4729	40.3377	52.5013
												58.678	44.0017	53.687	47.6242			53.3841	35.3743	58.3356	45.3046	42.3448		40.4793	62.335	35.7098	47.7442	34.4454
												59.996	49.4323	55.0725	42.882			69.6892	54.7425	51.3627	39.1376	45.1992		47.1815	49.6057	47.7392	37.9247	44.0017
												46.4686	50.8963	54.9685	47.7442			42.3448	46.2835	51.3627	41.4111	42.659		42.1643	45.8903	35.7098	43.9366	58.5966
												57.5455	50.8401	60.7857	62.4267			44.8604	59.6772	52.3011	42.659	48.9476		25.6535	42.1643	32.1392	44.0017	58.3356
												37.9498	43.9366	48.674	58.7267			52.3011	56.9122	48.674	45.9734	45.3046		30.6351	49.2584	36.7496	42.659	36.5414
												48.9476	29.3309	56.4579	43.9366			61.4722	49.4323	42.659	40.243	36.3845		42.882	36.6197	39.429	40.243	45.8903
												50.1411	33.0608	66.0639	51.4183			47.6242	45.3046	54.9685	48.9281	34.4454		41.4111	31.7661	40.3377	44.8604	43.5003
												67.7039	52.3011	70.8564	45.9734			56.3903	51.1766	53.8997	36.6197	43.9366		36.6197	35.0221	41.6636	39.4773	34.9403
												65.2212	53.8643	59.3406	56.136			53.687	40.243	59.996	37.7482	35.5089		42.659	37.9247	42.882	43.9366	30.9757
												62.335	36.6197	52.6465	36.7237			58.5478	47.6242	51.4183	47.7442	49.4323		46.5711	35.5089	33.0608	43.9366	29.2658
												54.9685	43.9366	86.9019	47.6242			56.136	47.7442	53.687	43.9366	35.3743		49.8359	40.243	41.6636	38.9177	31.8561
												58.3356	39.1376	64.8399	62.4267			45.5984	52.6465	58.7267	39.235	25.6535		43.7844	30.4164	36.6197	34.1953	32.5081
												54.6029	38.4492	48.9476	59.996			66.0639	28.1698	55.0725	40.3377	41.4111		37.9247	39.1376	41.4111	42.659	36.6197
												67.9289	42.882	63.6373	43.7844			66.7247	34.1953	46.4481	40.3377	40.9944		37.9247	34.1953	43.7844	36.6197	31.7661
												56.8954	41.6636	61.005	45.3046			51.3255	37.9247	37.7482	46.4686	47.3832		40.3377	40.3377	43.5003	50.1031	37.7482
												66.0639	43.5003	70.6408	40.9944			62.335	29.3309	62.1665	36.6197	39.1376		31.7661	43.9366	37.9247	34.1953	32.8583
												71.6196	55.0725	55.8122	53.3841			66.1505	36.6197	51.3627	42.659	40.3377		46.2835	40.243	39.235	36.6197	39.1376
												47.6242	38.4492	46.4686	48.9281			54.6029	36.3845	56.136	41.6636	42.882		39.1376	37.9247	33.859	40.243	40.0053
												53.9704	45.3046	48.9476	46.5711			56.6603	26.9941	57.5455	44.8604	51.3627		43.9366	41.549	41.549	41.6636	47.6242
												40.243	52.4468	51.3627	51.3627			58.5966	30.4164	58.678	47.7442	55.0725		36.9825	40.3377	48.674	45.1992	41.4111
												64.323	48.9281	57.5455	46.4686			56.6603	36.3845	46.2835	43.9366	52.6465		31.7661	44.0017	41.549	36.6197	25.6535
												36.3845	43.9366	48.9476	46.4686			35.3743	36.7237	33.4195	43.7517	43.9149		36.6197	39.1376	37.9247	47.6242	42.3448
												53.8643	42.659	50.1411	35.3743			40.243	45.1992	45.9163	43.7844	41.549		36.6197	37.9247	33.859	37.4693	34.3345
												45.1992	53.8997	47.7442	50.1031			39.1376	34.1953	53.2991	40.3377	28.1698		37.7482	37.9247	34.3345	42.659	33.859
												47.3832	52.4468	53.8643	43.9366			46.4686	49.8359	52.9716	46.5711	43.9366		40.3377	37.9247	29.2658	37.9247	28.1698
												43.7844	37.9247	58.5478	62.9289			48.9281	46.2835	47.7392	53.0256	29.0367		36.6197	41.4111	36.3845	42.659	45.3046
												58.678	42.882	51.1766	69.4836			45.1992	46.2835	49.0303	45.9734	44.5403		42.659	37.9247	40.243	29.3309	43.5003
												57.9419	50.1411	45.1992	66.1505			47.6242	39.1376	50.2836	42.659	30.9757		39.1376	31.7661	40.0053	48.9476	40.243
												57.4626	48.9281	56.2548	62.1665			46.9992	38.9177	49.6057	47.6242	35.0221		35.3743	43.9366	36.6197	46.2835	31.8561
												36.9825	53.8997	52.4468	55.0032			40.243	40.9944	52.8815	50.1411	37.7482		36.7237	33.0608		39.1376	35.5089
												41.6636	58.5478	52.3011	66.0639			41.4111	53.687	47.6242	50.1602	51.3627		39.1376	25.6535		40.3377	37.9247
												34.1953	43.9366	59.1152	67.3083			34.1953	35.3743	49.6057	52.6465	51.9535		38.4988	35.0221		37.7482	42.659
												53.3841	51.3627	58.678	50.1031			43.5003	45.9734	48.4383	49.4323	48.9476		42.1643	34.1953		41.4111	33.0608
												52.4468	46.2835	39.5135	56.136			36.7237	51.4925	54.1909	51.4183	41.549		41.9147	29.3309		34.3345	35.3743
												45.9734	42.659	57.8595	69.785			48.9476	42.659	54.7556	51.1766	48.674		38.1504	34.3345		40.243	39.235
												53.8643	45.9734	68.6829	67.2374			50.1411	52.4468	45.7707	40.3377	41.549		33.0608	31.8561		32.5081	40.243
												58.3356	45.3046	50.4162	57.4626			41.549	51.3627	42.0567	50.1411	46.2835		36.5414	42.659		45.3046	40.243
												43.5003	52.3011	49.0303	61.1455			39.1376	49.8359	50.5013	51.3627	47.7442		38.4988	25.4294		30.6351	32.5081
												47.7442	35.3743	57.4626	61.1455			36.6197	59.6772	49.6057	45.9734	39.235		34.4454	33.0608		33.0608	39.1376
												62.1665	37.9247	54.1909	67.8024			57.2131	50.1031	45.0089	56.2548	41.6636		42.1643	35.5089		39.1376	48.9476
												47.6242	47.7442	54.1909	50.5013			36.3845	41.549	65.1481	47.3832	47.6242		36.5414	31.4947		36.6197	29.2658
												62.335	55.0725	58.5478	50.1411			52.4468	51.3627	48.6642	47.3832	37.4693		34.9403	31.7661		41.549	29.2658
												62.9289	51.3627	40.3377	52.6465			62.335	52.4468	44.9559	54.7425	41.6636		34.9403	40.3377		45.3046	42.659
												51.3627	56.136	47.7392				36.6197	42.882	44.0017	56.4579	39.1376		38.4988	41.6636		45.3046	36.6197
												52.6465	46.4686	76.5721				42.882	41.549	51.1766	56.136	48.674		40.2193	44.0017		36.7237	30.6351
												53.8643	57.9419	78.9304				53.687	48.4383	47.6242	50.1031	40.3377		51.4183	37.4693		42.3448	40.3377
												61.2234	57.5455	51.1533				37.4693	43.9366	48.0429	48.9281	40.0053		42.659	29.2658		37.7482	31.7661
												61.1455	54.9685	50.5013				46.4686	54.7425	47.3832	51.3627	38.4492		34.1953	46.2835		33.0608	30.6351
												56.136	54.9685	73.2491				43.7844	37.9247	35.5089	47.7442	40.3377		35.5089	39.1376		42.0283	31.4947
												55.9488	47.6242	51.3766				47.6242	53.8643	47.3832	42.3448	27.9659		45.8903	26.8879		43.9366	32.8583
													48.9281	56.8954				50.1031	48.9476	43.7844	51.4183	31.7661		42.882	33.0608		40.9944	33.0608
													51.3627	59.7092				51.4183	46.2835	59.996	46.2835	36.6197		41.549	31.8561		45.1992	34.3345
													52.4468	52.1459				49.8359	51.1766	44.8604	45.1992	35.5089			37.7482		33.0608	36.3845
													41.6636	45.0089				52.6465		45.1992	51.3627	31.7661			25.6535		29.2658	30.6351
													45.1992	48.2904				45.8487		39.1376	51.1766	43.7844			42.882		41.4111	29.3309
													73.8488	62.4382				47.3832		47.6242	46.2835	34.1953			35.3743		37.7482	33.0608
													56.136	54.1909				45.1992		52.4468	58.678	34.1953			40.0053		41.6636
													48.674	82.0818				30.4164		41.4111	57.5455	35.5089			39.235		45.3046
													52.6465	54.9685				37.7482		41.549	56.9122	39.1376			50.1031		35.5089
													42.882	68.6829				45.1992		36.3845	43.7844	46.5711			35.3743		48.9281
													48.9476	71.503				42.882		46.2835	55.0725	36.7237			41.6636		34.3345
													36.6197	77.8966				41.549		41.4111	45.3046	33.4908			34.3345		37.9247
														51.1766				35.5089		43.9366	49.8359	48.9281			31.8561		45.1992
														51.4183				44.0017		40.9944	50.1411	58.5478			37.9247		40.3377
														40.0053				33.859		47.6242	37.9247	30.0377			46.5711		39.1376
														43.9366				44.0017		40.243	42.882	42.659			40.243
														46.4686				41.549		40.3377	45.1992	36.7237			37.9247
														45.9734				48.674		43.9366	37.7482	42.882			37.7482
														44.5403				42.659		40.3377	45.3046				38.9177
														57.4626				45.3046			35.3743				31.8561
														57.2131				48.9281			39.1376				37.7482
														43.9366							35.3743				40.9944
														48.0429							40.243				48.9281
														48.9476							45.3046				42.882
														40.243							45.3046				37.9247
														45.3046							43.9366				42.659
														38.9177							47.6242				42.882
														48.9476							37.4056				50.1031
														45.3046							36.7237				45.3046
														48.9476							41.3534				50.1031
														42.882							43.1481
														47.3832							44.4975
														64.8399							42.1643
														39.1376							40.4793
														48.9281							43.1481
														58.7267							42.2603
																					45.8903
																					45.9163
																					43.9963
																					35.8031
																					43.9963
																					31.1062
																					41.3534
																					38.4988
																					42.2603
																					43.1481
																					47.8041
																					42.1643
																					49.2584
																					43.9963
																					47.8041
																					41.3534
																					43.0928
																					48.6642
																					45.5984
																					36.7431
																					42.1643
																					45.6402
																					49.6057
																					30.7904
																					40.4793
																					46.6121
																					47.7442

## Sheet: Fig. 8
Fig. 8c	Number of caveolin1 spots stained for dynamin						Fig. 8f	Caveolae number			Fig. 8g	Caveolae types							Fig. 8h	effective radius (nm)
	(in %)							per membrane area (um2)				cav number in %
																			wt			Dyn TKO
	Positive	SE	Negative	SE				wt	Dyn TKO			Low	SE	Medium	SE	High	SE		Low	Medium	High	Low	Medium	High
Dyn	8.91511	1.12876	91.0849	1.12876				0.71739	1.47217		wildtype	18.1275	2.52202	60.6561	1.9111	21.2163	2.3384		44.7859	48.5759	52.6465	69.7815	56.8829	31.1904
Dyn-K44A	18.1949	2.44528	81.8051	2.44528				1.27376	0.81942		Dyn TKO	13.9334	3.03108	60.2309	3.58623	25.8356	4.59027		41.3534	39.429	56.4579	48.6642	56.8829	33.8308
Cavin1	89.3395	2.76511	10.6605	2.76511				1.52216	0.88608										46.4481	52.3011	51.1766	59.6373	56.0255
								0.53824	0.29665										57.3421	48.6642	57.5455		43.0928
								0.75501	0.33667										52.9716	55.9488	56.2548		54.1293
								0.90164	0.82353										67.7039	54.1293	50.1031		55.1028
								1.91117	0.32078										66.0639	57.7027	56.3903		45.8903
								2.53112	0.69954										70.4176	55.1028	53.8997		55.8464
								4.15454	1.4527										59.1152	51.3255	53.687	70.3295	45.1992	36.9825
								0.69638	0.4387										79.8256	53.2991	49.9506	57.4958	56.2548	46.4686
								0.37037	1.92364										67.4851	53.1558	46.9992	62.4267	33.859	34.1953
								0.71795	0.58997										62.9895	45.9163	41.6636	63.4571	55.8122	37.7482
									1.05618										61.9128	56.799	51.3627	48.9476	41.4111	43.9366
																			55.9488	62.4382	48.674	74.4277	54.7425	42.3448
																			61.7006	51.1533	58.678	68.1951	61.8434	46.4686
																			69.6892	53.1558	48.4383	59.996	46.2835	40.3377
																			52.3011	43.9963	52.4468		57.5455	36.6197
																			62.5793	50.2836	46.4686	57.4626	46.5711	39.235
																			54.0411	42.2603	45.1992	55.435	50.1031	39.1376
																			81.6566	50.4162	47.6242	49.4323	42.882	47.6242
																			65.1481	55.6668	47.6242		58.7267	33.859
																			58.3356	45.0089	45.3046		57.4626	33.0608
																			67.0705	67.9289	42.3448	49.0255	47.6242	35.3743
																			43.0928	47.4587	45.3099	58.5478	43.7844	37.0083
																			58.7389	41.3534	45.7707		57.4626	37.7482
																			58.5966	49.6057	45.3099		62.9289	39.235
																			67.9289	48.7523	50.4162		45.1992	37.4693
																			63.3744	41.2495	54.1293		56.9122	45.9734
																			52.7415	48.6642	50.2836		65.9339	48.9281
																			68.3558	48.6642	44.7859		38.9177	52.6465
																			59.1152	47.7392	51.3766		35.3743	41.549
																			77.0935	53.1558	44.7859		54.9685
																			71.152	44.0017	51.3766		46.2835
																			63.1558	43.9963	47.8041		58.678	43.9366
																			93.3698	47.9932	45.0089		55.0725	42.659
																			73.3174	40.3554	49.6057		48.674	52.6465
																			49.6057	42.1643	40.3554			51.1766
																			51.3255	45.0089	53.241	50.1031		45.9734
																			48.6642	47.8041	43.9583	53.3841		44.8604
																			48.5759	48.5759	43.0928	52.4468		46.5711
																			64.0555	40.4793	44.7859	35.5089		45.4518
																			43.1481	48.5759	54.1293			47.6242
																			43.0928	55.1028	46.4481			48.9281
																			55.3576	42.2603	47.4587			42.882
																			55.9488	40.4793	45.5984			43.9366
																			47.9932	43.1481	43.9583			43.7844
																			51.3255	43.9963	44.7859			41.549
																			43.9583	46.8264	47.6242			47.7442
																			50.1221	49.6489	47.6242		46.4686	39.235
																			60.1746	43.8606	40.3554		50.1031	43.9366
																			52.7415	50.2836	43.1481	63.6373	42.882	37.9247
																			52.1459	44.0017	52.292	56.2548	51.4183	42.659
																			46.7551	44.9559	47.4587	50.1411	46.4686	37.9247
																			40.3554	54.3359	49.0303	42.882	36.3845	31.7661
																			40.0708	47.7392	48.6642	41.549	36.6197	35.3743
																			43.0928	47.7392	50.5013	50.8401	38.9177	40.3377
																			49.6057	53.2991	41.9147		37.7482	39.1376
																			54.0411	43.7136	50.2836		42.3448	34.1953
																			56.0255	49.4757	43.1481		45.3046	37.9247
																			50.5013	46.6121	49.6057		54.9685
																			49.6489	51.4183	29.3227		46.5711
																			49.4757	54.9685	42.2603		44.8604	45.1992
																			46.7551	40.3554	38.4988		58.5478	52.4468
																			56.5128	44.7859	46.8264		48.9281	46.5711
																			56.8954	54.1293	46.8264		51.4183	45.1992
																			54.9685	46.1494	51.3766		47.6242	48.9281
																			52.9716	45.9163	39.5135		46.2835	43.9366
																			38.4058	44.7859	43.5003		44.8604	51.3627
																			38.6039	42.0567	40.053		56.2548	51.4183
																			34.9471	51.9535	32.0054		50.1411	42.882
																			63.3744	45.8903	37.5583	52.4468	43.9366	41.549
																			56.799	43.9583	32.0054	52.4468	45.9734	44.0017
																			42.1643	44.2826	34.9403	68.4325	50.1411	54.1645
																			53.241	49.6057	35.8031	47.7442	52.4468	42.659
																			51.3255	49.4757	41.2495	48.9476	48.0429	45.3046
																			50.2836	49.6489	50.4162	57.5455	55.8122	48.5858
																			50.5013	53.1558	50.2836	55.0725	47.3832
																			47.4587	44.9559	43.1481	55.0725	45.1992
																			54.1293	49.6057	43.1481	55.0725	50.1031
																			59.6373	50.1221	38.4058	53.8643	54.4455
																			48.4186	47.8041	43.9963	60.7857	47.6242
																			45.0089	49.2584	41.3534	56.136	50.1411	46.5711
																			46.8926	47.6242	47.7392		55.0725	43.9366
																			49.4757	53.241	34.7006		55.0725	42.659
																			53.1558	50.5013	42.9598		47.6242	46.5711
																			42.9598	52.292	41.2495		43.7844	42.882
																			58.7267	44.0017	39.429		54.9685	43.9366
																			43.9963	47.7392	60.475		41.549	44.0017
																			66.0748	45.8903	59.3246	53.2991	50.1411	40.3377
																			45.7707	42.2603	40.4793	62.224	48.9476	46.5711
																			53.2991	54.1909	54.3359	53.82	42.882	51.1766
																			54.1909	50.4162	36.5414	84.5008	51.1766	45.3046
																			43.1481	51.4183	43.0928	49.6057	59.9165	47.7442
																			45.8903	46.8264	47.6242	33.0608	45.1992	50.1411
																			62.335	51.3766	36.5414	35.8031	62.4267	43.9366
																			60.475	54.1909	53.241	33.6612	42.659	45.3046
																			54.1293	57.8595		42.3899		50.8401
																			42.017	63.3744				46.5711
																			49.6057	46.8264				46.4686
																			67.9745	36.5414			41.2495	35.3743
																				48.2904			28.4729	31.8561
																				41.3534			46.2835	33.4908
																				39.429
																				60.5814			34.7006	38.1504
																				45.0089			32.0054	35.7098
																				58.3356			40.0708	33.0825
																				51.3255			36.7237	28.4729
																				54.1909			39.5135	34.9471
																				53.241			38.4058	30.3222
																				52.7415			38.4058	39.2593
																				35.8031			40.243	39.5135
																				60.6168		67.8024	45.8903	34.9403
																				42.9598		53.8643	40.7669	40.4793
																						50.1411	40.0708	34.7006
																							35.8031	28.4729
																							39.5135	40.3554
																							39.5135	41.3534
																								34.7006
																								38.4988
																								31.1904
																								26.4948
																								33.8308
																							43.5003	40.4793
																							52.4468	40.243
																							63.2615	45.5984
																							59.996	41.549
																							45.9734	56.8954
																							45.3046	45.1992
																							52.6465	51.4183
																							55.435	52.9716
																							62.1665	40.3377
																								38.4988
																								51.3255
																								46.5711
																								53.241
																								56.6603
																								52.5013

## Sheet: S2
S2b						S2c
line graph 1 medium curved			line graph 2 low curved			Stripe distance (nm)
distance (nm)	grey value (au)		distance (nm)	grey value (au)		low curved	medium curved
0	123		0	34823		16.15	23.6
1.23	131.799		1.23	34817.3		10.312	11.9
2.46	143.138		2.46	34806		19.378	8.8
3.69	107.391		3.69	34813.8		15.99	12.8
4.92	80.647		4.92	34809.2		7.577	16.6
6.15	66.618		6.15	34791.4		13.972	13.7
7.38	44.232		7.38	34808.1		20.91	7.9
8.61	24.872		8.61	34809.3		21.328	14.9
9.84	100.703		9.84	34819.2		17.581	18
11.07	180.696		11.07	34866.6		11.299	14.9
12.3	211.512		12.3	34891		14.722	16.8
13.53	255		13.53	34889		13.744	13.5
14.76	255		14.76	34911.3		6.968	20.2
15.99	223.236		15.99	34869		27.675	18.5
17.22	210.495		17.22	34864.4		19.778	13.8
18.45	205.565		18.45	34866.6		15.941	18
19.68	187.876		19.68	34867.1		14.431	13
20.91	157.419		20.91	34842.8		12.785	14.8
22.14	132.659		22.14	34844.9		12.931	14.7
23.37	146.512		23.37	34844.2		11.062	14.2
24.6	162.867		24.6	34851.5		26.488	13.7
25.83	171.243		25.83	34884.8		17	14.9
27.06	168.545		27.06	34881.2		16.123	16.5
28.29	132.232		28.29	34890.9		14.133
29.52	116.376		29.52	34903.4		18.773
30.75	123.849		30.75	34885.7		15.237
31.98	110.988		31.98	34875.4		15.749
33.21	98.24		33.21	34864.3		17.979
34.44	64.979		34.44	34847.4		21.691
35.67	63		35.67	34819.6		21.433
36.9	111.212		36.9	34821.6		20.935
38.13	119.55		38.13	34830.9
39.36	131.907		39.36	34837.2		22.653	18.64
40.59	139.728		40.59	34852.9		18.998	20.298
41.82	146		41.82	34862.7		15.683	12.769
43.05	143.284		43.05	34884		30.393	11.513
44.28	135.37		44.28	34887.7		30.393	16.088
45.51	88.067		45.51	34881.8		14.214	13.444
46.74	70		46.74	34905.4		14.89	17.109
47.97	61.843		47.97	34883.2		22.099	19.336
49.2	74.007		49.2	34866.7		7.905	10.97
50.43	91.56		50.43	34880.9		10.599	18.332
51.66	98.73		51.66	34908.7		23.452	20.887
52.89	109.86		52.89	34909.6		14.235	17.866
54.12	128.688		54.12	34898.3		14.053	18.727
55.35	135.057		55.35	34856.4		21.872	20.751
56.58	124.688		56.58	34808.2		33.064	19.992
57.81	104.599		57.81	34816.5		18.102	12.267
59.04	100.359		59.04	34847		18.932	19.669
60.27	94.81		60.27	34859.4		8.869	11.593
61.5	95.63		61.5	34832.1		13.299	13.376
62.73	106.744		62.73	34838.1		17.921	12.841
63.96	121.606		63.96	34862.8		15.281	13.741
65.19	110.127		65.19	34867.7		18.981	7.581
66.42	109.801		66.42	34868.6		16.63	8.162
67.65	116.975		67.65	34897.2		15.691	7.947
68.88	127.87		68.88	34896.6		12.772	6.891
70.11	125.24		70.11	34901.9		19.64	6.56
71.34	132		71.34	34903.3		22.174	7.872
72.57	123.208		72.57	34895.8		22.233	5.412
73.8	128.545		73.8	34889.7		23.942	23.733
75.03	129.737		75.03	34910.7		23.087	21.861
76.26	138.082		76.26	34921.6			20.459
77.49	130.341		77.49	34894.8
78.72	115.534		78.72	34898.4		12.24	23.526
79.95	86.522		79.95	34892.6		8.838	10.2
81.18	82.17		81.18	34867.4		6.06	14.432
82.41	82.593		82.41	34871.5		13.313	12.515
83.64	92.985		83.64	34884.2		28.418	13.178
84.87	103.433		84.87	34875.8		17.853	16.224
86.1	124.912		86.1	34841		13.208	19.161
87.33	153.63		87.33	34851		9.91	14.167
88.56	189.411		88.56	34835.1		16.325	19.053
89.79	209.789		89.79	34806.9		27.384	11.134
91.02	222.653		91.02	34816.2			21.591
92.25	220.669		92.25	34834.4			21.813
93.48	214.894		93.48	34861.2			14.575
94.71	198.266		94.71	34840.8
95.94	165.359		95.94	34812.2
97.17	136.948		97.17	34820.4
98.4	89.493		98.4	34793.9
99.63	54.164		99.63	34797.1
100.86	30.495		100.86	34808.8
102.09	54.579		102.09	34805.5
103.32	40.114		103.32	34820
104.55	36.609		104.55	34853.6
105.78	46.596		105.78	34868.1
107.01	50		107.01	34858.6
			108.24	34876.8
			109.47	34875.2
			110.7	34867.1
			111.93	34878.3
			113.16	34852.9
			114.39	34838
			115.62	34846.5
			116.85	34842.8
			118.08	34829.2
			119.31	34831.3
			120.54	34859.2
			121.77	34873.3
			123	34871.2
			124.23	34878.1
			125.46	34879.2
			126.69	34883.9
			127.92	34896.2
			129.15	34886.5
			130.38	34874.9
			131.61	34887.3
			132.84	34864.2
			134.07	34894.3
			135.3	34884.4
			136.53	34818.6
			137.76	34818.5
			138.99	34835.3
			140.22	34881.7
			141.45	34889
			142.68	34911.3
			143.91	34924.1
			145.14	34941.1
			146.37	34937.8
			147.6	34949.8
			148.83	34922.3
			150.06	34877.5
			151.29	34848.4
			152.52	34829.4
			153.75	34794.4
			154.98	34803.3
			156.21	34809
			157.44	34829
			158.67	34830.5
			159.9	34816.2
			161.13	34807
			162.36	34844.4
			163.59	34849.1
			164.82	34805.1
			166.05	34795.2
			167.28	34793
			168.51	34770.2
			169.74	34778.3
			170.97	34772.9
			172.2	34787

## Sheet: S3
S3b									S3c				S3d							S3e				S3f
	high		medium		low				delta grey value Max-Min (au)				delta grey value Max-Min (au)
pixel from center	Intensity	SE	Intensity	SE	Intensity	SE			MEF				HUVEC			HeLa				delta grey values cell averages (au)				corelation
1	0.3702	0.02235	0.4619	0.02379	0.57362	0.02808			low	medium	high		low	medium	high	low	medium	high		low	medium	high		height (nm)	grey value (au)
2	0.37067	0.02149	0.45256	0.02162	0.56843	0.02617			74.6	114.7	195.5		240	372	484.5	563	451.5	632		493.7	570.75	624.833		53.04	116.111
3	0.37915	0.01998	0.46148	0.02099	0.56248	0.02318			98.7	118.25	274		272	353	536	364	584	602		284.462	441.267	417.806		40.56	98.0533
4	0.36454	0.02001	0.45412	0.02068	0.57703	0.02557			87	126.25	203		196.5	342	437	403.5	542	538		367.367	441.397	537.275		50.076	66.0696
5	0.36817	0.01999	0.46076	0.02028	0.54807	0.02551			97.3	128.15	210.5		287.5	448.5	322	462.5	681	522		364.324	497.207	542.646		49.92	100.571
6	0.38236	0.01871	0.46467	0.0183	0.53327	0.0245			103.1	109.6	241.5		334	398.5	515	675.5	593	599.5		274.429	353.773	415.643		--	--
7	0.37996	0.01896	0.4585	0.01854	0.55425	0.02388			100.15	122.75	309		297.5	286	338.5		622	663.5		556.375	613.594	652.75		53.04	149.024
8	0.38389	0.0188	0.44734	0.01956	0.54712	0.02762			127.05	107.1	200		293.5	364	374.5	--	484.5	600.5		198.667	344.083	312.556		53.82	158.938
9	0.39216	0.02067	0.45532	0.01817	0.53662	0.02655			78.3	140.9	220.5			233	409	312.5	445	666.5		191.174	288.053	326.861		53.196	160.37
10	0.38276	0.0179	0.44028	0.01986	0.54723	0.02748			59.35	72.7	142			411.5	423.5	315.5	552	713.5				--		59.436	105.55
11	0.38909	0.02033	0.44262	0.01898	0.55228	0.02717			103.15	129.7	217.5			322	342.5	399	357.5	474.5		87.6239	112.947	221.818		62.4	124.886
12	0.41005	0.02033	0.45249	0.02382	0.54957	0.02643			102.9	121.8	226.5			361	329	215	726.5	879		121.796	157.018	162.073		65.52	88.1718
13	0.4184	0.02108	0.46216	0.02232	0.53358	0.02509			106.85	117.3					237	304.5	517.5	589		160.222	148.167	187.978		62.4	131.081
14	0.44094	0.02148	0.46549	0.02115	0.52291	0.02385			92.3	105.2	--				634.5	216	579.5	425.5		114.35	141.413	170.885		49.92	115.246
15	0.47469	0.02213	0.46691	0.02192	0.5338	0.02513			75.8	92.75	--				436	409	584	774		171.833	130	198.594		55.38	125.616
16	0.4985	0.02238	0.49313	0.02358	0.54234	0.02479			50.45	122.1	--		--	--	--	295.5	708.5	693						56.316	136.841
17	0.52108	0.02287	0.51121	0.02621	0.54408	0.02406			73.45	118	--		636	396	940	184	822.5	--						--	--
18	0.54731	0.02204	0.51051	0.02499	0.53771	0.02475			87.55	94.6	--		550	656.5	602	233	699	289.5		78.9833	117.673	224.756		66.612	270.623
19	0.57845	0.02307	0.5372	0.0227	0.52934	0.0237			86.55	134.55	--		423.5	773	612	291.5	502.5	384		53.9	70.3	112.971		71.76	204.607
20	0.61632	0.02528	0.54811	0.02122	0.53342	0.02377			121.4	150.65	--		616	731.5	713.5	374.5	468.5	434.5		55.925	84.3119	150.715		81.12	137.968
21	0.63348	0.02706	0.55878	0.01965	0.54645	0.02066			76.45	86.8	--			342.5	534	327.5	361.5	427.5						75.036	190.321
22	0.68225	0.02792	0.55974	0.01966	0.53422	0.02361			62.3	103.55	--			713	829	376.5	576.5	436						74.88	235.998
23	0.69717	0.02647	0.5649	0.02547	0.53575	0.02418			93.85	58	--			694	684	367.5	697.5	334						63.96	186.889
24	0.71332	0.02701	0.58356	0.02943	0.53638	0.02464			56.8	95.45	--			673	898.5	303.5	--	344						64.116	208.664
25	0.72857	0.02646	0.61015	0.02785	0.52632	0.02529				127.8	--			365	644	283.5	291.5	394.5						75.036	217.941
26	0.73287	0.02856	0.62798	0.02873	0.54041	0.02622				164.3	--			435	705.5	240	386	443						88.92	257.209
27	0.73166	0.02814	0.64399	0.02744	0.55468	0.02716				106.7	--		--	622	603	187.5	562.5	382.5						70.356	194.719
28	0.72981	0.02613	0.64727	0.02585	0.55969	0.02729				85.7	--		--	554.5	730	219	450.5	433.5						79.716	203.201
29	0.70871	0.02939	0.66516	0.02558	0.53564	0.02868				108.5	--		--	726.5	666	305	460.5	490.5						--	--
30	0.6809	0.02905	0.67347	0.0263	0.52159	0.02758				183.4	--		--	695.5	744.5	275.5	532	422.5						59.28	124.286
31	0.65428	0.03237	0.67507	0.02754	0.51209	0.02944				92.95	--		--	604	448.5	226	529.5	575						45.24	116.818
32	0.64044	0.03274	0.65371	0.02944	0.50701	0.03005				118	--		--	835.5	509	197	416	518						43.68	118.182
33	0.63875	0.03339	0.62492	0.02908	0.48231	0.02982				73	--		--	--	632	274	411.5	387						65.52	215.779
34	0.61834	0.03496	0.63142	0.02944	0.47515	0.02969				134.2	--		218	337.5	718	263.5	359	370						59.28	161.231
35	0.59362	0.03578	0.61487	0.03053	0.47109	0.02772				96.15	--		182	307.5	511		325	454.5						63.648	188.511
36	0.57436	0.03423	0.59122	0.0308	0.46027	0.02615				91.6	--		196	321	617		466.5							51.48	109
37	0.54819	0.03428	0.57483	0.02858	0.45359	0.02492			--	--	--			203.5	558.5		686.5	--						62.4	140.91
38	0.53469	0.03435	0.55618	0.03055	0.47285	0.02535			--	--	--			435.5	657.5		294	591						59.28	274.816
39	0.50203	0.03711	0.5296	0.03063	0.47623	0.02654			140.5	142.5	--			459.5	641.5	--	457	624.5						89.388	233.07
40	0.48189	0.03803	0.50541	0.03004	0.48045	0.02454			163.5	127.5	--				497	208	411.5	556.5						90.48	240.292
41	0.46789	0.03676	0.46972	0.02849	0.48198	0.026			125.5	228	--				975	340.5	414	408						78	263.743
42	0.45025	0.03344	0.44622	0.03028	0.4666	0.02752			120	130.5	--				635.5	430.5	628.5	623.5						75.504	276.733
43	0.41006	0.03169	0.43183	0.03006	0.44065	0.02489			100	146	--		--	--	638	520.5	391.5	444.5						70.356	282.198
44	0.37319	0.03113	0.44296	0.02824	0.41947	0.02261			161	126.5	--		--	--	543.5	522	355	407						--	--
45	0.34124	0.032	0.42856	0.02846	0.43286	0.0237			87.5	183.5	--		167	183.5	567	401.5	379	641						--	--
46	0.32014	0.03009	0.41238	0.02801	0.43825	0.0255			108	143.5	--		244.5	322	527.5	262	475.5	589						--	--
47	0.31511	0.02733	0.40913	0.02648	0.44739	0.02717			120	164	--		195.5	232.5	--	346.5	303.5	581.5						9.36	74.0281
48	0.30436	0.02717	0.38876	0.0255	0.4653	0.02785			137.5	186.5	--		184	222.5	302	261.5	589	616.5						9.36	79.8478
49	0.28537	0.02582	0.35987	0.0244	0.48342	0.02712			119	144	--		141.5	389	313.5	461	313.5	462.5						15.6	64.3333
50	0.27548	0.02405	0.34189	0.0252	0.47944	0.02805			135	231	--		240.5	344.5	293.5	334	530	462.5						12.48	89.4576
51	0.26719	0.02332	0.33346	0.02457	0.462	0.02603			147	148	--		157.5	448.5	331	337.5	258	455.5						7.02	65.219
52	0.25767	0.02141	0.3467	0.0253	0.46423	0.02571			87.5	186	--		126.5	333	189.5	465.5	566	563.5						14.04	78.6429
53	0.25136	0.01843	0.32561	0.02436	0.44016	0.02754			128.5	119.5	--		241	236	286	366	442	476						9.43	44.1818
54	0.24388	0.01634	0.30748	0.02228	0.45037	0.02762			103.5	114	--		163	202	437	253.5	553	714						11.5	43.6071
55	0.22409	0.01782	0.30639	0.02264	0.46538	0.02704			83	157.5	--		157.5	262	274.5	--	--	417						14.49	55.2663
56	0.21873	0.01712	0.30886	0.02294	0.47135	0.02692			103	120.5	--		141.5	207.5	386	327.5	488.5	491.5						--	--
57	0.23343	0.01762	0.32764	0.02095	0.49384	0.02477			116.5	207.5	--		218.5	337.5	--	303	545.5	620						57.72	96.4444
58	0.23555	0.0178	0.33808	0.0215	0.46521	0.02468			131.5	129	--		166	391	--	406.5	460							37.596	94.8021
59	0.23886	0.01609	0.31814	0.02327	0.4693	0.02389			92.5	204.5	--		184.5	318	399.5	579.5	364	--						57.72	94.7297
60	0.23142	0.01778	0.30788	0.02409	0.4926	0.02389			85	142.5	--		225	193	262	445	461.5	368.5						50.076	132.027
61	0.23559	0.01577	0.30289	0.02634	0.5069	0.02554			123.5	205.5	--		225.5	320.5	230	408.5	378.5	481						--	--
62	0.24717	0.01363	0.30135	0.02488	0.49918	0.02603			99.5	130.5			176	178.5	316	311	432.5	704						78	241.846
63	0.24966	0.0161	0.29718	0.02522	0.49585	0.02648			180	141.5			204	335	464	300.5	275	489						65.52	204.917
64	0.25499	0.01665	0.31865	0.02593	0.48776	0.02633			167.5	101.5			152.5	321	428	324.5	401	448.5						90.48	168.026
65	0.25123	0.01764	0.32753	0.02541	0.46317	0.02696			122.5	177.5			267	256	228.5	230.5	603	488.5						74.88	306
66	0.25248	0.01878	0.33113	0.0242	0.44498	0.03023				195.5			226	253.5	394.5	353	400	569.5						74.88	252.595
67	0.24844	0.01978	0.33272	0.02514	0.45406	0.02934				214.5			192	229.5	313	555	352.5	450.5						68.796	261.083
68	0.23607	0.01721	0.32516	0.02315	0.44656	0.02903				173.5				250.5	279	311	530	603.5						--	--
69	0.24111	0.01674	0.32686	0.02458	0.41887	0.02959				149.5				197.5	482.5	375	506.5	430						95.16	275.019
70	0.24153	0.0179	0.34236	0.02313	0.42348	0.03008			--	--	--			442	331.5	314.5	421	769						96.72	356.469
71	0.23138	0.0165	0.36042	0.02312	0.42669	0.02989			174	153.5	241			223	302	358	527	674.5						93.6	340
72	0.22585	0.01649	0.35653	0.02493	0.42636	0.02798			240	143	279			256.5	251	290.5	416	508.5						112.476	393.449
73	0.24366	0.01599	0.36159	0.02411	0.42001	0.02844			225	153.5	202			237	340		368.5	523						100.152	352.061
74	0.24697	0.01869	0.36326	0.02524	0.46467	0.02863			144	111.5	146			356	241		394.5	538						112.632	338.429
75	0.25049	0.02041	0.366	0.02499	0.45597	0.02807			128	143	148			416.5	290		610.5	458						--	--
76	0.25412	0.01877	0.37746	0.02292	0.44291	0.02755			86	134.5	187			223.5	331		426.5	421.5						87.36	183.952
77	0.25697	0.01819	0.39931	0.02571	0.41927	0.02827			176	163	113			373.5			359.5	534						87.516	237.262
78	0.24475	0.01799	0.40844	0.02423	0.41519	0.02783			148	159.5	124.5			249.5			471.5	719						84.24	182.338
79	0.2555	0.01936	0.40848	0.02621	0.41841	0.02729			121	172	181.5			341.5			360	673.5						68.64	189
80	0.24816	0.02153	0.41474	0.02388	0.40593	0.02764					161.5			257.5			299.5	556						75.192	233.891
											191.5			333.5			454.5	518						--	--
											235.5			332			421	496						93.6	241.331
											212			281.5			669.5	601.5						106.236	342.4
											205.5			225.5			402.5							90.636	251.366
											186			277.5			--							123.24	309.321
											190.5			259.5			572							112.944	417.674
											211			381			506							121.992	359.035
											173			388.5			522
											149			245			503
											187			251.5			629
											176.5			222			366
											223.5						468
											199						594
									--	--	--						672
									140	167.5	166						585
									127	116.5	152.5						560
									90.5	162.5	155.5						461
									94.5	121	183						588
									153.5	111	218						492
									117	181.5	115.5						365
									120	129.5	193.5						326
									109	146.5	187.5						471
									100	164.5	136.5						413
									102	148	157.5						479
									78.5	132	176.5						595
									119.5	143.5	205.5						616
									120	132.5	174						304
									133.5	137.5							586
									108	158							563
									141	89.5							413
									107	147							348
									98.5	166							610
									134	205							421
									93.5	104							391
										99
										128
										162
									--	--	--
									--	--	--
									161	174	174.5
									275	112.5	203.5
									146	139.5	219.5
									174	116.5	185
									188	117	164
									136	150	196
									184	110.5	190.5
									168	145	147
									106	142.5	207.5
									137	191.5	135.5
									165	142	224.5
									185	145	255
									123	76.5	236.5
									177	120	233
									220	104	210
									276	111	195.5
									151	126.5
									151	116
									166
									193
									126
									166
									195
									155

[truncated: 8 more sheets: S4, S7, S9, S10, S11, S12, S13, S14]
